# Supplementary material for: Hoxb4 upregulation by Xuan Bi Tong Yu Fang confers cardioprotection via repression of the Wnt/β-catenin pathway in myocardial ischemia-reperfusion injury
Source: Front Immunol. 2026 May 7;17:1767595. doi: 10.3389/fimmu.2026.1767595 (PMC13189895; doi:10.3389/fimmu.2026.1767595)
Supplement: Supplementary file 1 [file Table1.xlsx]

## Sheet: Table S1
Table S1 Material identification of XBTYF
ID	Name	score	m/z	RT [s]	XBTYF_1	XBTYF_2	XBTYF_3	CAS	Kegg_ID	Class_I	Class_II	Formula
M00430-POS	7-ethoxy-4-methyl-chromen-2-one	3.75	205.086	216.6	9.82862e+07	9.92537e+07	9.90047e+07	31905		Shikimates and Phenylpropanoids	Coumarins	C12H12O3
M00190-NEG	Malic acid	3.89	133.014	26.2	3.534e+09	3.44905e+09	3.60464e+09	6915-15-7	C00149	Fatty acids	Fatty Acids and Conjugates	C4H6O5
M00167-NEG	Citric acid	3.9	191.02	26.8	3.29181e+09	3.09359e+09	3.15326e+09	77-92-9	C00158	Fatty acids	Fatty Acids and Conjugates	C6H8O7
M00113-POS	Rotundine	3.92	356.185	170.5	2.81377e+10	3.91075e+10	2.84955e+10	10097-84-4		Alkaloids	Tyrosine alkaloids	C21H25NO4
M00171-POS	Glaucine	3.89	356.185	170.5	2.81377e+10	3.91075e+10	2.84955e+10	475-81-0	C09446|D08014	Alkaloids	Tyrosine alkaloids	C21H25NO4
M00155-POS	Ornithine	3.9	133.097	21.8	9.61917e+06	1.05782e+07	1.0948e+07	3184-13-2	C00077	Amino acids and Peptides	Small peptides	C5H12N2O2
M00371-NEG	Isocitric acid	3.8	191.02	26.8	3.29181e+09	3.09359e+09	3.15326e+09	320-77-4	C00311	Fatty acids	Fatty Acids and Conjugates	C6H8O7
M00242-NEG	Sucrose	3.87	341.109	30.5	2.62149e+09	2.52153e+09	2.58165e+09	57-50-1	C00089	Carbohydrates	Saccharides	C12H22O11
M00254-NEG	Turanose	3.86	341.109	30.5	2.62149e+09	2.52153e+09	2.58165e+09	547-25-1		Carbohydrates	Saccharides	C12H22O11
M00280-NEG	Palatinose (hydrate)	3.85	341.109	30.5	2.62149e+09	2.52153e+09	2.58165e+09	13718-94-0	C01742	Carbohydrates	Saccharides	C12H22O11
M00281-NEG	Galactinol	3.85	341.109	30.5	2.62149e+09	2.52153e+09	2.58165e+09	3687-64-7		Carbohydrates	Polyols	C12H22O11
M00309-POS	Betaine	3.84	118.086	27.1	9.37799e+07	9.56489e+07	9.92185e+07	107-43-7	C00719	Amino acids and Peptides	Small peptides	C5H11NO2
M00327-POS	MeAIB	3.83	118.086	27.1	9.37799e+07	9.56489e+07	9.92185e+07	2566-34-9		Amino acids and Peptides	Small peptides	C5H11NO2
M00305-NEG	(3S,4R,5R)-1,3,4,5-tetrahydroxy-6-[(2S,3R,4S,5S,6R)-3,4,5-trihydroxy-6-(hydroxymethyl)tetrahydropyran-2-yl]oxy-hexan-2-one	3.84	341.109	30.5	2.62149e+09	2.52153e+09	2.58165e+09	13718-94-0		Carbohydrates	Saccharides	C12H22O11
M00027-POS	7,8-dimethoxychromen-2-one	3.96	207.065	196.9	9.32912e+06	9.56028e+06	9.61426e+06	2445-80-9		Shikimates and Phenylpropanoids	Coumarins	C11H10O4
M00147-POS	7-hydroxy-3-(hydroxymethyl)-5-methyl-isochromen-1-one	3.9	207.065	196.9	9.32912e+06	9.56028e+06	9.61426e+06			Shikimates and Phenylpropanoids	Coumarins	C11H10O4
M00442-POS	Citropten	3.74	207.065	196.9	9.32912e+06	9.56028e+06	9.61426e+06	487-06-9		Shikimates and Phenylpropanoids	Coumarins	C11H10O4
M00475-POS	Eugenin	3.73	207.065	196.9	9.32912e+06	9.56028e+06	9.61426e+06	480-34-2	C20210	Polyketides	Chromanes	C11H10O4
M00323-NEG	(2R,3S,4R,5R)-2,3,4,5-tetrahydroxy-6-[(2R,3R,4S,5S,6R)-3,4,5-trihydroxy-6-(hydroxymethyl)tetrahydropyran-2-yl]oxy-hexanal	3.83	341.109	30.5	2.62149e+09	2.52153e+09	2.58165e+09	554-91-6		Carbohydrates	Saccharides	C12H22O11
M00355-NEG	(2R,3S,4S,5R,6R)-2-(hydroxymethyl)-6-[(2S,3R,4S,5S,6R)-3,4,5-trihydroxy-6-(hydroxymethyl)tetrahydropyran-2-yl]oxy-tetrahydropyran-3,4,5-triol	3.81	341.109	30.5	2.62149e+09	2.52153e+09	2.58165e+09	585-91-1		Carbohydrates	Saccharides	C12H22O11
M00565-POS	N-methyl-N-[(7S)-1,2,3,10-tetramethoxy-9-oxo-6,7-dihydro-5H-benzo[a]heptalen-7-yl]acetamide	3.67	414.19	166.9	9.19015e+07	8.36408e+07	8.08335e+07	7336-40-5		Alkaloids	Tyrosine alkaloids	C23H27NO6
M00372-NEG	Trehalose	3.8	341.109	30.5	2.62149e+09	2.52153e+09	2.58165e+09	99-20-7	C01083	Carbohydrates	Saccharides	C12H22O11
M00395-NEG	Isomaltose	3.78	341.109	30.5	2.62149e+09	2.52153e+09	2.58165e+09	499-40-1	C00252	Carbohydrates	Saccharides	C12H22O11
M00510-NEG	Ferulate	3.72	193.051	184	2.23123e+09	2.2102e+09	2.19801e+09	537-98-4	C01494	Shikimates and Phenylpropanoids	Phenylpropanoids (C6-C3)	C10H10O4
M00471-NEG	3,4-Dihydroxyphenylacetic acid	3.74	167.035	112.2	1.34997e+09	1.40921e+09	1.36928e+09	102-32-9	C01161	Shikimates and Phenylpropanoids	Phenolic acids (C6-C1)	C8H8O4
M00310-NEG	4-hydroxy-3-(3-methylbut-2-enyl)benzoic acid	3.84	205.087	231.1	8.33869e+08	8.16415e+08	8.23098e+08	1138-41-6	C12458	Shikimates and Phenylpropanoids	Phenolic acids (C6-C1)	C12H14O3
M00189-NEG	Pyroglutamic acid	3.89	128.035	26.8	8.27575e+08	5.97576e+08	6.07183e+08	98-79-3	C01879	Amino acids and Peptides	Small peptides	C5H7NO3
M00407-NEG	Dimethadione	3.77	128.035	26.8	8.27575e+08	5.97576e+08	6.07183e+08	695-53-4	D03838	Alkaloids		C5H7NO3
M00210-NEG	Scopolin	3.88	353.088	144.4	6.19469e+08	7.5414e+08	7.99107e+08	531-44-2	C01527	Shikimates and Phenylpropanoids	Coumarins	C16H18O9
M00303-NEG	Magnolioside	3.84	353.088	144.4	6.19469e+08	7.5414e+08	7.99107e+08	121-34-6		Shikimates and Phenylpropanoids	Coumarins	C16H18O9
M00096-NEG	(3Z)-3-butylidene-5-hydroxy-isobenzofuran-1-one	3.93	203.071	243.8	4.97416e+08	4.8869e+08	4.69263e+08	91652-78-7		Polyketides	Cyclic polyketides	C12H12O3
M00187-NEG	5-acetyl-2-hydroxy-benzoic acid	3.89	179.035	163.8	4.45147e+08	4.25019e+08	4.33677e+08	13110-96-8		Shikimates and Phenylpropanoids	Phenolic acids (C6-C1)	C9H8O4
M00496-NEG	Caffeic acid	3.72	179.035	163.8	4.45147e+08	4.25019e+08	4.33677e+08	501-16-6	C01197	Shikimates and Phenylpropanoids	Phenylpropanoids (C6-C3)	C9H8O4
M00439-NEG	Phthalic acid	3.75	165.019	91.9	4.12742e+08	3.93744e+08	4.04303e+08	88-99-3	C01606	Shikimates and Phenylpropanoids	Phenolic acids (C6-C1)	C8H6O4
M00440-NEG	Terephthalic-Acid	3.75	165.019	91.9	4.12742e+08	3.93744e+08	4.04303e+08	100-21-0	C06337	Shikimates and Phenylpropanoids	Phenolic acids (C6-C1)	C8H6O4
M00296-NEG	N5-acetyl-l-ornithine	3.85	173.093	26.5	3.64882e+08	3.56817e+08	3.49857e+08	2185-16-2		Amino acids and Peptides	Small peptides	C7H14N2O3
M00363-POS	N-[(7S)-1,2,3,10-tetramethoxy-9-oxo-6,7-dihydro-5H-benzo[a]heptalen-7-yl]acetamide	3.81	400.175	215.2	8.80165e+07	8.51265e+07	8.27608e+07	64-86-8		Alkaloids	Tyrosine alkaloids	C22H25NO6
M00559-POS	methyl 1-methyl-2'-oxo-spiro[1,4a,5,5a,7,8,10,10a-octahydropyrano[3,4-f]indolizine-6,3'-indoline]-4-carboxylate	3.68	369.178	175.7	8.79405e+07	9.31151e+07	9.225e+07	4697-68-1|5629-60-7		Alkaloids	Tryptophan alkaloids	C21H24N2O4
M00325-NEG	Gly-Val	3.83	173.093	26.5	3.64882e+08	3.56817e+08	3.49857e+08	1963-21-9		Amino acids and Peptides	Small peptides	C7H14N2O3
M00356-NEG	N2-Acetylornithine	3.81	173.093	26.5	3.64882e+08	3.56817e+08	3.49857e+08	1572591	C00437	Amino acids and Peptides	Small peptides	C7H14N2O3
M00408-NEG	Theanine	3.77	173.093	26.5	3.64882e+08	3.56817e+08	3.49857e+08	3081-61-6	C01047	Amino acids and Peptides	Small peptides	C7H14N2O3
M00342-POS	(2R)-8-ethyl-7-hydroxy-5-methoxy-2-methyl-chroman-4-one	3.82	219.101	249.1	8.70461e+06	9.32774e+06	9.57854e+06	159686-25-6		Polyketides	Chromanes	C13H16O4
M00332-POS	4-Guanidinobutyric acid	3.83	146.092	26.7	8.66853e+07	8.6478e+07	8.88716e+07	463-00-3	C01035	Amino acids and Peptides	Small peptides	C5H11N3O2
M00545-POS	Cellobiose	3.69	325.113	41	8.61964e+07	6.15189e+07	1.48495e+08	528-50-7	C00185	Carbohydrates	Saccharides	C12H22O11
M00031-POS	Protopine	3.96	354.133	164.4	6.63385e+09	6.60371e+09	6.53731e+09	130-86-9	C05189	Alkaloids	Tyrosine alkaloids	C20H19NO5
M00447-POS	pyridine-2-carboxamide	3.74	123.055	35.3	8.58899e+07	7.34085e+07	7.92111e+07	1452-77-3	C01950	Alkaloids	Nicotinic acid alkaloids	C6H6N2O
M00393-NEG	Tryptophan	3.79	203.083	47.7	3.41259e+08	3.43681e+08	3.51227e+08	73-22-3	C00078	Amino acids and Peptides	Small peptides	C11H12N2O2
M00018-POS	Maltol	3.97	127.039	54.4	8.44965e+07	9.30322e+07	1.11735e+08	118-71-8	C11918	Polyketides	Cyclic polyketides	C6H6O3
M00012-NEG	Ginsenoside Rg3	3.98	783.489	275.9	3.20566e+08	3.34147e+08	3.25531e+08	11019-45-7	C20778	Terpenoids	Triterpenoids	C42H72O13
M00316-NEG	Gluconic acid	3.84	195.051	27.4	3.10043e+08	4.32474e+08	3.06414e+08	526-95-4	C00257	Carbohydrates	Saccharides	C6H12O7
M00340-NEG	3,7-Dimethyluric acid	3.82	195.051	27.4	3.10043e+08	4.32474e+08	3.06414e+08	13087-49-5	C16360	Alkaloids	Pseudoalkaloids	C7H8N4O3
M00586-NEG	1,3-Dimethyluric acid	3.62	195.051	27.4	3.10043e+08	4.32474e+08	3.06414e+08	944-73-0		Alkaloids	Pseudoalkaloids	C7H8N4O3
M00593-NEG	1,7-Dimethyluric acid	3.61	195.051	27.4	3.10043e+08	4.32474e+08	3.06414e+08	33868-03-0	C16356	Alkaloids	Pseudoalkaloids	C7H8N4O3
M00241-NEG	Lactate	3.87	89.0243	27.6	2.94603e+08	2.90304e+08	2.86851e+08	50-21-5	C01432	Fatty acids	Fatty Acids and Conjugates	C3H6O3
M00278-NEG	Dihydroxyacetone	3.85	89.0243	27.6	2.94603e+08	2.90304e+08	2.86851e+08	96-26-4	C00184	Carbohydrates	Saccharides	C3H6O3
M00504-POS	Hexaethylene glycol	3.72	283.175	48.2	8.20353e+07	8.32827e+07	8.43946e+07	2615-15-8		Fatty acids	Glycerolipids	C12H26O7
M00279-NEG	Glyceraldehyde	3.85	89.0243	27.6	2.94603e+08	2.90304e+08	2.86851e+08	56-82-6	C02154	Carbohydrates	Saccharides	C3H6O3
M00034-NEG	(1S,2Z,10R)-11,11-dimethyl-7-methylidene-6-oxobicyclo[8.1.0]undec-2-ene-3-carboxylic acid	3.96	247.134	252.8	2.92632e+08	2.95282e+08	2.8671e+08			Terpenoids	Sesquiterpenoids	C15H20O3
M00132-NEG	(3aR,5aR,9bR)-3a-hydroxy-5a,9-dimethyl-3-methylene-4,5,6,7,8,9b-hexahydrobenzo[g]benzofuran-2-one	3.91	247.134	252.8	2.92632e+08	2.95282e+08	2.8671e+08			Terpenoids	Sesquiterpenoids	C15H20O3
M00169-NEG	(1aS,3aS,6aS,6bR)-2-formyl-5,5,6b-trimethyl-3a,4,6,6a-tetrahydro-1H-cyclopropa[e]indene-1a-carboxylic acid	3.89	247.134	252.8	2.92632e+08	2.95282e+08	2.8671e+08			Terpenoids	Sesquiterpenoids	C15H20O3
M00335-NEG	3-Methylcatechol	3.83	123.045	142.3	2.86252e+08	4.53372e+08	4.49862e+08	488-17-5	C02923	Shikimates and Phenylpropanoids		C7H8O2
M00341-NEG	Oricinol	3.82	123.045	142.3	2.86252e+08	4.53372e+08	4.49862e+08	504-15-4	C00727			C7H8O2
M00428-NEG	4-Methylcatechol	3.75	123.045	142.3	2.86252e+08	4.53372e+08	4.49862e+08	452-86-8	C06730			C7H8O2
M00097-NEG	(E)-9,12,13-trihydroxyoctadec-10-enoic acid	3.93	329.233	241.9	2.57441e+08	2.5172e+08	2.48248e+08	29907-56-0|97134-11-7		Fatty acids	Octadecanoids	C18H34O5
M00098-NEG	(Z)-5,8,11-trihydroxyoctadec-9-enoic acid	3.93	329.233	241.9	2.57441e+08	2.5172e+08	2.48248e+08			Fatty acids	Octadecanoids	C18H34O5
M00110-NEG	(Z)-9,12,13-trihydroxyoctadec-15-enoic acid	3.92	329.233	241.9	2.57441e+08	2.5172e+08	2.48248e+08			Fatty acids	Fatty Acids and Conjugates	C18H34O5
M00287-POS	Tyrosine	3.85	182.081	28.2	7.70568e+07	8.15405e+07	8.32782e+07	60-18-4	C00082	Amino acids and Peptides	Small peptides	C9H11NO3
M00288-POS	o-Tyrosine	3.85	182.081	28.2	7.70568e+07	8.15405e+07	8.32782e+07	2370-61-8		Amino acids and Peptides	Small peptides	C9H11NO3
M00374-POS	3-Amino-3-(4-hydroxyphenyl)propanoic acid	3.8	182.081	28.2	7.70568e+07	8.15405e+07	8.32782e+07	6049-54-3	C04368	Amino acids and Peptides	Small peptides	C9H11NO3
M00150-NEG	(E,9S,12S,13S)-9,12,13-trihydroxyoctadec-10-enoic acid	3.9	329.233	241.9	2.57441e+08	2.5172e+08	2.48248e+08	97134-11-7	C14833	Fatty acids	Octadecanoids	C18H34O5
M00246-NEG	(Z)-9,10,11-trihydroxyoctadec-12-enoic acid	3.86	329.233	241.9	2.57441e+08	2.5172e+08	2.48248e+08			Fatty acids	Octadecanoids	C18H34O5
M00321-NEG	(Z)-6,9,10-trihydroxyoctadec-7-enoic acid	3.83	329.233	241.9	2.57441e+08	2.5172e+08	2.48248e+08			Fatty acids	Octadecanoids	C18H34O5
M00128-NEG	Maleic acid	3.92	115.004	26.9	2.5387e+08	2.3457e+08	2.47594e+08	110-16-7	C01384	Fatty acids	Fatty Acids and Conjugates	C4H4O4
M00036-NEG	1,3,5-trihydroxy-4-[(E)-3-(3-hydroxy-4-methoxy-phenyl)prop-2-enoyl]oxy-cyclohexanecarboxylic acid	3.96	367.104	167.6	2.48319e+08	2.40856e+08	2.4049e+08			Shikimates and Phenylpropanoids	Phenylpropanoids (C6-C3)	C17H20O9
M00133-NEG	(1S,3R,4R,5R)-1,3,4-trihydroxy-5-[(E)-3-(4-hydroxy-3-methoxy-phenyl)prop-2-enoyl]oxy-cyclohexanecarboxylic acid	3.91	367.104	167.6	2.48319e+08	2.40856e+08	2.4049e+08	62929-69-5		Shikimates and Phenylpropanoids	Phenylpropanoids (C6-C3)	C17H20O9
M00282-POS	Stearamide	3.85	284.294	330.4	7.46403e+08	7.5953e+08	7.72252e+08	124-26-5	C13846	Fatty acids	Fatty amides	C18H37NO
M00409-POS	Berlambine	3.77	352.118	219.2	7.38388e+08	7.40891e+08	7.33548e+08	549-21-3		Alkaloids	Tyrosine alkaloids	C20H17NO5
M00219-NEG	4-O-feruloyl-D-quinic acid	3.87	367.104	167.6	2.48319e+08	2.40856e+08	2.4049e+08			Shikimates and Phenylpropanoids	Phenylpropanoids (C6-C3)	C17H20O9
M00111-POS	(E)-7-(4-methoxy-5-methyl-6-oxo-pyran-2-yl)-5-methyl-oct-6-enoic acid	3.92	277.143	235.3	7.36817e+07	6.27449e+07	6.31785e+07			Polyketides	Cyclic polyketides	C16H22O5
M00230-POS	(2S)-2-amino-6-(hydrazinomethyleneamino)hexanoic acid	3.87	189.134	25.3	7.34532e+07	7.2145e+07	7.38703e+07	156-86-5		Amino acids and Peptides	Small peptides	C7H16N4O2
M00231-POS	H-HOARG-OH	3.87	189.134	25.3	7.34532e+07	7.2145e+07	7.38703e+07	156-86-5	C01924	Amino acids and Peptides	Small peptides	C7H16N4O2
M00389-NEG	4-(4-methoxyphenyl)butan-2-one	3.79	177.092	235.9	2.46335e+08	2.66241e+08	2.99782e+08	104-20-1		Shikimates and Phenylpropanoids		C11H14O2
M00331-POS	1-Methyluric acid	3.83	183.05	30.8	7.21421e+07	8.09305e+07	6.95293e+07	708-79-2	C16359	Alkaloids	Pseudoalkaloids	C6H6N4O3
M00427-POS	9-Methyluric acid	3.75	183.05	30.8	7.21421e+07	8.09305e+07	6.95293e+07	55441-71-9		Alkaloids	Pseudoalkaloids	C6H6N4O3
M00448-POS	3-Methyluric acid	3.74	183.05	30.8	7.21421e+07	8.09305e+07	6.95293e+07	605-99-2		Alkaloids	Pseudoalkaloids	C6H6N4O3
M00513-POS	7-Methyluric acid	3.71	183.05	30.8	7.21421e+07	8.09305e+07	6.95293e+07	612-37-3	C16355	Alkaloids	Pseudoalkaloids	C6H6N4O3
M00595-NEG	1-(2,6-dihydroxyphenyl)-9-phenyl-nonan-1-one	3.59	325.184	322.7	2.25661e+08	3.99319e+07	3.84458e+07	63335-23-9		Polyketides	Aromatic polyketides	C21H26O3
M00410-NEG	(2S,3R,4S,5S,6R)-2-[(2R,3R,4S,5S,6R)-4,5-dihydroxy-2-[[(3S,5R,8R,10R,12R,13R,14R,17S)-12-hydroxy-17-(1-hydroxy-1,5-dimethyl-hex-4-enyl)-4,4,8,10,14-pentamethyl-2,3,5,6,7,9,11,12,13,15,16,17-dodecahydro-1H-cyclopenta[a]phenanthren-3-yl]oxy]-6-(hydroxymethyl)tetrahydropyran-3-yl]oxy-6-(hydroxymethyl)tetrahydropyran-3,4,5-triol	3.77	765.479	290.5	2.16168e+08	2.25257e+08	2.25918e+08	14197-60-5		Terpenoids	Triterpenoids	C42H72O13
M00557-POS	(3aR,4aS,5S,5aR,6aR)-5-(3-hydroxybutyl)-5a-methyl-3-methylene-3a,4,4a,5,6,6a-hexahydrocyclopropa[f]benzofuran-2-one	3.68	233.153	202.1	7.11923e+07	8.79334e+07	7.05608e+07	68776-20-5		Terpenoids	Sesquiterpenoids	C15H22O3
M00192-NEG	Malonic acid	3.89	103.004	25.9	2.02276e+08	1.17346e+08	1.3021e+08	141-82-2	C00383	Fatty acids	Fatty Acids and Conjugates	C3H4O4
M00339-NEG	3-Hydroxypyruvic acid	3.82	103.004	25.9	2.02276e+08	1.17346e+08	1.3021e+08	1113-60-6	C00168	Fatty acids	Fatty Acids and Conjugates	C3H4O4
M00070-NEG	hexyl hexanoate	3.94	199.17	298.9	1.99884e+08	1.90784e+08	1.7976e+08	6378-65-0		Fatty acids	Fatty esters	C12H24O2
M00225-POS	Oleamide	3.87	282.278	317.7	6.20647e+09	6.60723e+09	6.80975e+09	301-02-0	C19670	Fatty acids	Fatty amides	C18H35NO
M00107-NEG	Dodecanoic acid	3.92	199.17	298.9	1.99884e+08	1.90784e+08	1.7976e+08	143-07-7	C02679	Fatty acids	Fatty Acids and Conjugates	C12H24O2
M00102-NEG	4-O-p-Coumaroylquinic acid	3.93	337.093	164.5	1.91089e+08	1.8435e+08	1.8711e+08	53539-37-0	C10441	Shikimates and Phenylpropanoids	Phenylpropanoids (C6-C3)	C16H18O8
M00008-NEG	Pelargonic acid	3.99	157.123	268.9	1.59575e+08	1.60557e+08	1.59131e+08	112-05-0	C01601	Fatty acids	Fatty Acids and Conjugates	C9H18O2
M00366-NEG	3-[4-hydroxy-5-methoxy-2-[(2S,3R,4S,5S,6R)-3,4,5-trihydroxy-6-(hydroxymethyl)tetrahydropyran-2-yl]oxy-phenyl]-2-(2-oxochromen-7-yl)oxy-propanoic acid	3.81	515.12	189.3	1.51457e+08	1.48512e+08	1.50687e+08			Shikimates and Phenylpropanoids	Coumarins	C25H26O13
M00076-NEG	3-(2,3,4-Trimethoxyphenyl)propanoic acid	3.94	239.092	201.6	1.50012e+08	2.21679e+08	1.44754e+08	33130-04-0				C12H16O5
M00320-NEG	2,6-dihydroxy-4-(2-hydroxy-1-methyl-propyl)-3-methyl-benzoic acid	3.83	239.092	201.6	1.50012e+08	2.21679e+08	1.44754e+08			Shikimates and Phenylpropanoids	Phenolic acids (C6-C1)	C12H16O5
M00142-NEG	13(S)-HODE	3.91	295.228	289.9	1.49399e+08	2.58878e+07	2.52082e+07	29623-28-7	C14762	Fatty acids	Octadecanoids	C18H32O3
M00249-NEG	(10E,12E)-9-hydroxyoctadeca-10,12-dienoic acid	3.86	295.228	289.9	1.49399e+08	2.58878e+07	2.52082e+07	15514-85-9|115185-06-3		Fatty acids	Octadecanoids	C18H32O3
M00297-NEG	myo-Inositol	3.85	179.056	24.1	1.48794e+08	1.41511e+08	1.4288e+08	87-89-8	C00137	Carbohydrates	Polyols	C6H12O6
M00329-POS	4-Acetamidophenyl acetate	3.83	194.081	159.5	6.76776e+07	6.91977e+07	6.84569e+07	2623-33-8				C10H11NO3
M00179-POS	9-isopropylidene-2,6-dimethyl-11-oxatricyclo[6.2.1.01,5]undec-6-en-8-ol	3.89	235.169	262.9	6.64951e+08	6.67936e+08	6.52788e+08	19431-84-6	C16942	Terpenoids	Sesquiterpenoids	C15H22O2
M00114-POS	Dihydroberberine	3.92	338.138	168	4.03612e+09	4.07706e+09	4.14799e+09	120834-89-1		Alkaloids	Tyrosine alkaloids	C20H19NO4
M00058-POS	14-methyl-7,9,20,22-tetraoxa-14-azapentacyclo[15.7.0.04,12.06,10.019,23]tetracosa-1(24),4,6(10),11,17,19(23)-hexaen-2-one	3.94	354.133	164.4	6.63385e+09	6.60371e+09	6.53731e+09	24240-05-9		Alkaloids	Tyrosine alkaloids	C20H19NO5
M00244-POS	7-hydroxy-6-methoxy-2-methyl-spiro[3,4-dihydroisoquinoline-1,7'-6H-cyclopenta[g][1,3]benzodioxole]-8'-one	3.86	354.133	164.4	6.63385e+09	6.60371e+09	6.53731e+09	56297-73-5		Alkaloids	Tyrosine alkaloids	C20H19NO5
M00306-NEG	Chiro-Inositol	3.84	179.056	24.1	1.48794e+08	1.41511e+08	1.4288e+08	643-12-9	C00137|C06153|C06151|C06152|C19891|D08079	Carbohydrates	Polyols	C6H12O6
M00326-NEG	Fructose	3.83	179.056	24.1	1.48794e+08	1.41511e+08	1.4288e+08			Carbohydrates	Saccharides	C6H12O6
M00591-NEG	Theophylline	3.61	179.056	24.1	1.48794e+08	1.41511e+08	1.4288e+08	58-55-9	C07130	Alkaloids	Pseudoalkaloids	C7H8N4O2
M00592-NEG	Theobromine	3.61	179.056	24.1	1.48794e+08	1.41511e+08	1.4288e+08	83-67-0	C07480	Alkaloids	Pseudoalkaloids	C7H8N4O2
M00594-NEG	1,7-Dimethylxanthine	3.6	179.056	24.1	1.48794e+08	1.41511e+08	1.4288e+08	611-59-6	C13747	Alkaloids	Pseudoalkaloids	C7H8N4O2
M00289-POS	Raffinose	3.85	527.157	26	6.56375e+07	6.94347e+07	6.70781e+07	512-69-6	C00492	Carbohydrates	Saccharides	C18H32O16
M00122-NEG	Mogroside IIe	3.92	799.485	229	1.42338e+08	1.55212e+08	1.88443e+08	88901-38-6		Terpenoids	Triterpenoids	C42H72O14
M00094-NEG	4-tert-Octylphenol	3.93	205.16	291	1.41321e+08	1.38045e+08	1.35282e+08	140-66-9	C14205			C14H22O
M00198-POS	Laurocapram	3.88	282.278	317.7	6.20647e+09	6.60723e+09	6.80975e+09	59227-89-3	D04678			C18H35NO
M00028-POS	(卤)-Stylopine	3.96	324.123	188	3.31381e+09	3.33012e+09	3.36107e+09	138791-29-4		Alkaloids	Tyrosine alkaloids	C19H17NO4
M00149-NEG	3,5-Di-tert-butylphenol	3.9	205.16	291	1.41321e+08	1.38045e+08	1.35282e+08	1138-52-9		Shikimates and Phenylpropanoids		C14H22O
M00238-NEG	Salicylic acid	3.87	137.024	178.6	1.24889e+08	1.26009e+08	1.26534e+08	69-72-7	C00805	Shikimates and Phenylpropanoids	Phenolic acids (C6-C1)	C7H6O3
M00207-NEG	Azelaic acid	3.88	187.097	203.1	1.21517e+08	1.21648e+08	1.19895e+08	123-99-9	C08261	Fatty acids	Fatty Acids and Conjugates	C9H16O4
M00079-NEG	Isovanillin	3.94	151.04	172.5	1.2077e+08	1.20679e+08	1.21032e+08	621-59-0		Shikimates and Phenylpropanoids	Phenolic acids (C6-C1)	C8H8O3
M00369-NEG	2,5-Dihydroxyacetophenone	3.8	151.04	172.5	1.2077e+08	1.20679e+08	1.21032e+08	490-78-8		Shikimates and Phenylpropanoids		C8H8O3
M00370-NEG	2-hydroxy-3-methoxy-benzaldehyde	3.8	151.04	172.5	1.2077e+08	1.20679e+08	1.21032e+08	148-53-8		Shikimates and Phenylpropanoids	Phenylpropanoids (C6-C3)	C8H8O3
M00444-NEG	Vanillin	3.74	151.04	172.5	1.2077e+08	1.20679e+08	1.21032e+08	121-33-5	C00755	Shikimates and Phenylpropanoids	Phenolic acids (C6-C1)	C8H8O3
M00571-NEG	4-Methylsalicylic acid	3.65	151.04	172.5	1.2077e+08	1.20679e+08	1.21032e+08	50-85-1	C14103	Shikimates and Phenylpropanoids	Phenolic acids (C6-C1)	C8H8O3
M00382-NEG	2-Furoic acid	3.8	111.009	37.5	1.14243e+08	9.10716e+07	1.04161e+08	88-14-2	C01546			C5H4O3
M00553-NEG	3-Furoic acid	3.68	111.009	37.5	1.14243e+08	9.10716e+07	1.04161e+08	488-93-7				C5H4O3
M00314-NEG	Phosphate	3.84	78.959	32.3	1.11253e+08	1.15334e+08	6.19769e+07	7664-38-2	C00009	Carbohydrates		H3O4P
M00508-NEG	3-[4,6-dihydroxy-2-methoxy-3-(3-methylbut-2-enyl)phenyl]-7-hydroxy-chromen-4-one	3.72	367.119	280.1	1.06998e+08	1.07105e+08	1.07512e+08	161099-37-2		Shikimates and Phenylpropanoids	Isoflavonoids	C21H20O6
M00347-NEG	Methyl caffeate	3.82	193.05	197	9.48724e+07	9.76753e+07	9.33087e+07	3843-74-1	C10477	Shikimates and Phenylpropanoids	Phenylpropanoids (C6-C3)	C10H10O4
M00550-NEG	(1R,3R,4S,5R)-1,3,4-trihydroxy-5-[(E)-3-(4-hydroxyphenyl)prop-2-enoyl]oxy-cyclohexanecarboxylic acid	3.69	337.093	91.3	9.40396e+07	9.73683e+07	6.34019e+07	87099-71-6		Shikimates and Phenylpropanoids	Phenylpropanoids (C6-C3)	C16H18O8
M00390-NEG	Telekin	3.79	247.134	226.2	9.39849e+07	8.22041e+07	7.86729e+07	6752-90-5		Terpenoids	Sesquiterpenoids	C15H20O3
M00032-POS	(1R,9S)-3-hydroxy-4,13-dimethoxy-17-methyl-17-azatetracyclo[7.5.3.01,10.02,7]heptadeca-2(7),3,5,10,13-pentaen-12-one	3.96	328.154	146.3	5.80213e+08	5.77368e+08	5.75133e+08	4090-18-0		Alkaloids	Tyrosine alkaloids	C19H21NO4
M00220-POS	Tetrahydroepiberberine	3.87	340.154	179.8	2.70139e+09	2.80005e+09	2.78338e+09	38853-67-7	C17898	Alkaloids	Tyrosine alkaloids	C20H21NO4
M00006-NEG	9-Oxo-10(E),12(E)-octadecadienoic acid	3.99	293.212	284.7	9.32445e+07	8.81325e+07	8.40499e+07	54232-58-5	C14766	Fatty acids	Fatty Acids and Conjugates	C18H30O3
M00025-NEG	(2E,4Z)-9-oxooctadeca-2,4-dienoic acid	3.96	293.212	284.7	9.32445e+07	8.81325e+07	8.40499e+07			Fatty acids	Fatty Acids and Conjugates	C18H30O3
M00350-NEG	3-Methylxanthine	3.82	165.04	27.3	9.1814e+07	8.96045e+07	5.46285e+07	1076-22-8	C16357	Alkaloids	Pseudoalkaloids	C6H6N4O2
M00351-NEG	7-Methylxanthine	3.82	165.04	27.3	9.1814e+07	8.96045e+07	5.46285e+07	552-62-5	C16353	Alkaloids	Pseudoalkaloids	C6H6N4O2
M00551-NEG	1-Methylxanthine	3.68	165.04	27.3	9.1814e+07	8.96045e+07	5.46285e+07	6136-37-4	C16358	Alkaloids	Pseudoalkaloids	C6H6N4O2
M00091-POS	Cephalotaxine	3.93	316.154	38.7	5.59957e+07	4.83878e+07	4.90099e+07	24316-81-2	C10580	Alkaloids	Tyrosine alkaloids	C18H21NO4
M00285-POS	Isoscopoletin	3.85	193.049	178.7	5.58683e+07	5.28992e+07	5.43114e+07	776-86-3	C18079	Shikimates and Phenylpropanoids	Coumarins	C10H8O4
M00191-NEG	Pyruvate	3.89	87.0086	26	8.96313e+07	8.25501e+07	8.34086e+07	127-17-3	C00022	Fatty acids	Fatty Acids and Conjugates	C3H4O3
M00585-POS	7-ethyl-8-hydroxy-4,7-dimethyl-6-oxo-8H-isochromene-3-carboxylic acid	3.63	265.104	183.9	5.493e+07	5.58366e+07	5.41553e+07			Polyketides	Chromanes	C14H16O5
M00603-POS	4,7,8-trimethoxy-3,5-dimethyl-chromen-2-one	3.57	265.104	183.9	5.493e+07	5.58366e+07	5.41553e+07	81425-78-7		Polyketides	Cyclic polyketides	C14H16O5
M00037-NEG	Citraconic acid	3.96	129.019	32	8.81718e+07	5.80112e+07	6.22148e+07	498-23-7	C02226	Fatty acids	Fatty Acids and Conjugates	C5H6O4
M00060-NEG	Itaconic acid	3.94	129.019	32	8.81718e+07	5.80112e+07	6.22148e+07	97-65-4	C00490	Fatty acids	Fatty Acids and Conjugates	C5H6O4
M00383-NEG	Galactaric acid	3.8	209.03	30.6	8.56449e+07	1.02466e+08	6.25821e+07	526-99-8	C00879	Fatty acids	Fatty Acids and Conjugates	C6H10O8
M00601-NEG	methyl (E)-8-(4-hydroxy-6-methoxy-7-methyl-3-oxo-1H-2-benzofuran-5-yl)-2,6-dimethyloct-6-enoate	3.58	375.184	301	8.33899e+07	8.28542e+07	8.23344e+07			Polyketides	Cyclic polyketides	C21H28O6
M00597-NEG	MES	3.59	176.04	62.5	8.29555e+07	6.36159e+07	6.31568e+07	4432-31-9		Alkaloids	Lysine alkaloids	C6H13NO4S
M00180-POS	Fraxinol	3.89	223.06	177.6	5.33945e+07	6.08751e+07	6.69722e+07	486-28-2		Shikimates and Phenylpropanoids	Coumarins	C11H10O5
M00045-POS	(1S,2S,6Z,10S,11S,16Z)-6,16-di(butylidene)-5,15-dioxapentacyclo[9.5.2.01,13.02,10.03,7]octadeca-3(7),12-diene-4,14-dione	3.95	381.205	275.9	5.33423e+08	5.0886e+08	4.94002e+08	142797-35-1		Polyketides	Cyclic polyketides	C24H28O4
M00066-POS	Pseudoginsenoside RT5	3.94	655.441	224.5	5.32059e+07	5.32706e+07	5.22549e+07	98474-78-3		Terpenoids	Triterpenoids	C36H62O10
M00525-NEG	(4E,7E)-dodeca-4,7-dienedioic acid	3.71	225.113	206.6	8.25465e+07	8.74997e+07	8.26087e+07			Fatty acids	Fatty Acids and Conjugates	C12H18O4
M00298-NEG	3-Hydroxycinnamic acid	3.84	163.04	184.4	8.16092e+07	7.84522e+07	7.79715e+07	14755-02-3	C12621	Shikimates and Phenylpropanoids	Phenylpropanoids (C6-C3)	C9H8O3
M00085-POS	Tris(2,4-di-tert-butylphenyl)phosphate	3.93	663.452	332.4	5.26435e+07	1.07386e+07	1.46724e+07	31570-04-4		Shikimates and Phenylpropanoids	Flavonoids	C42H63O4P
M00318-NEG	2-acetylbenzoic acid	3.83	163.04	184.4	8.16092e+07	7.84522e+07	7.79715e+07	577-56-0		Shikimates and Phenylpropanoids	Phenolic acids (C6-C1)	C9H8O3
M00474-NEG	4-Hydroxycinnamic acid	3.73	163.04	184.4	8.16092e+07	7.84522e+07	7.79715e+07	7400-08-0	C00811	Shikimates and Phenylpropanoids	Phenylpropanoids (C6-C3)	C9H8O3
M00212-NEG	2-Ketobutyric acid	3.88	101.024	28.2	8.00682e+07	8.38587e+07	3.00222e+07	600-18-0	C00109	Fatty acids	Fatty Acids and Conjugates	C4H6O3
M00384-NEG	Acetoacetic acid	3.79	101.024	28.2	8.00682e+07	8.38587e+07	3.00222e+07	541-50-4	C00164	Fatty acids	Fatty Acids and Conjugates	C4H6O3
M00201-POS	(6S,7aR)-6-hydroxy-4,4,7a-trimethyl-6,7-dihydro-5H-benzofuran-2-one	3.88	197.117	190.7	5.16908e+07	5.29897e+07	2.88962e+07	1493515		Terpenoids	Apocarotenoids	C11H16O3
M00051-NEG	(Z)-2-[4-[(Z)-2-carboxy-2-[4-[(E)-2-carboxyvinyl]-2-methoxy-phenoxy]vinyl]-2-methoxy-phenoxy]-3-(4-hydroxy-3-methoxy-phenyl)prop-2-enoic acid	3.95	577.136	226.6	7.81043e+07	7.91512e+07	8.12467e+07			Shikimates and Phenylpropanoids	Phenylpropanoids (C6-C3)	C30H26O12
M00420-NEG	(E)-5-(2-formyl-1,4,5,7a-tetramethyl-3a,5,6,7-tetrahydro-3H-inden-4-yl)-3-methylpent-2-enoic acid	3.76	317.212	295.2	7.67904e+07	7.53526e+07	6.98832e+07			Terpenoids	Diterpenoids	C20H30O3
M00451-NEG	(5S,9R)-14-(hydroxymethyl)-5,9-dimethyl-tetracyclo[11.2.1.01,10.04,9]hexadec-14-ene-5-carboxylic acid	3.74	317.212	295.2	7.67904e+07	7.53526e+07	6.98832e+07	35030-38-7		Terpenoids	Diterpenoids	C20H30O3
M00554-NEG	4-[2-[(1R,4aS,5R,8aS)-5-(hydroxymethyl)-5,8a-dimethyl-2-methylene-decalin-1-yl]ethyl]-2H-furan-5-one	3.68	317.212	295.2	7.67904e+07	7.53526e+07	6.98832e+07	82209-74-3		Terpenoids	Diterpenoids	C20H30O3
M00555-NEG	(E)-5-(1,2,4a,5-tetramethyl-7-oxo-3,4,8,8a-tetrahydro-2H-naphthalen-1-yl)-3-methyl-pent-2-enoic acid	3.68	317.212	295.2	7.67904e+07	7.53526e+07	6.98832e+07			Terpenoids	Diterpenoids	C20H30O3
M00124-NEG	(1R,4S,8R,9R,12S,13S,16S,19R)-9,19-dihydroxy-7,7-dimethyl-17-methylene-3,10-dioxapentacyclo[14.2.1.01,13.04,12.08,12]nonadecane-2,18-dione	3.92	361.166	194.1	7.60329e+07	7.65535e+07	7.60235e+07	16763-48-7		Terpenoids	Diterpenoids	C20H26O6
M00256-POS	(4aR,5S,8aS,9aR)-9a-hydroxy-3,4a,5-trimethyl-5,6,7,8,8a,9-hexahydro-4H-benzo[f]benzofuran-2-one	3.86	233.153	261.8	5.07854e+07	1.05702e+08	1.05374e+08			Terpenoids	Sesquiterpenoids	C15H22O3
M00534-POS	Lauramine oxide	3.7	230.247	229.8	5.02813e+07	5.73511e+07	6.13917e+07	1643-20-5		Fatty acids	Fatty acyls	C14H31NO
M00248-NEG	2,3-bis[(4-hydroxy-3-methoxy-phenyl)methyl]butane-1,4-diol	3.86	361.166	194.1	7.60329e+07	7.65535e+07	7.60235e+07	3688-23-1		Shikimates and Phenylpropanoids	Lignans	C20H26O6
M00292-NEG	3,5-Dimethoxycinnamic acid	3.85	207.066	219.1	7.38336e+07	7.07908e+07	6.613e+07	16909-11-8		Shikimates and Phenylpropanoids	Phenylpropanoids (C6-C3)	C11H12O4
M00333-NEG	Octadecanedioic acid	3.83	313.238	270.1	7.31982e+07	7.27883e+07	7.05113e+07	871-70-5		Fatty acids	Fatty Acids and Conjugates	C18H34O4
M00162-NEG	(2R,3R,4S,5S,6R)-2-benzyloxy-6-[[(2R,3R,4R)-3,4-dihydroxy-4-(hydroxymethyl)tetrahydrofuran-2-yl]oxymethyl]tetrahydropyran-3,4,5-triol	3.9	401.146	156.5	7.07068e+07	7.16134e+07	6.9852e+07	115009-57-9		Shikimates and Phenylpropanoids		C18H26O10
M00176-NEG	(2R,3R,4S,5S,6R)-2-benzyloxy-6-[[(2S,3R,4S,5R)-3,4,5-trihydroxytetrahydropyran-2-yl]oxymethyl]tetrahydropyran-3,4,5-triol	3.89	401.146	156.5	7.07068e+07	7.16134e+07	6.9852e+07	130622-31-0				C18H26O10
M00264-NEG	3-Hydroxyacetophenone	3.86	135.045	201.2	7.03649e+07	6.93436e+07	6.95093e+07	121-71-1		Shikimates and Phenylpropanoids		C8H8O2
M00265-NEG	4'-Hydroxyacetophenone	3.86	135.045	201.2	7.03649e+07	6.93436e+07	6.95093e+07	99-93-4	C10700	Shikimates and Phenylpropanoids		C8H8O2
M00385-NEG	Phenylacetic acid	3.79	135.045	201.2	7.03649e+07	6.93436e+07	6.95093e+07	103-82-2	C07086	Shikimates and Phenylpropanoids		C8H8O2
M00011-NEG	(E)-11-hydroxyoctadec-9-enoic acid	3.98	297.243	290	6.91258e+07	6.84831e+07	6.86268e+07			Fatty acids	Octadecanoids	C18H34O3
M00016-NEG	9-Oxooctadecanoic acid	3.97	297.243	290	6.91258e+07	6.84831e+07	6.86268e+07	4114-74-3		Fatty acids	Fatty Acids and Conjugates	C18H34O3
M00609-POS	Pifithrin-伪 (hydrobromide)	3.55	287.125	238.6	4.82606e+07	4.75895e+07	4.87066e+07	63208-82-2		Alkaloids		C16H18N2OS
M00589-POS	Damulin B	3.62	765.477	229.3	4.81181e+07	4.75601e+07	4.53309e+07	1202868-75-4		Terpenoids	Triterpenoids	C42H70O13
M00039-NEG	cis-9,10-Epoxystearic acid	3.95	297.243	290	6.91258e+07	6.84831e+07	6.86268e+07	24560-98-3	C19418	Fatty acids	Octadecanoids	C18H34O3
M00129-NEG	(E)-6-hydroxyoctadec-4-enoic acid	3.91	297.243	290	6.91258e+07	6.84831e+07	6.86268e+07			Fatty acids	Octadecanoids	C18H34O3
M00352-NEG	4-[1-hydroxy-2-(methylamino)ethyl]benzene-1,2-diol	3.82	164.072	36.6	6.82647e+07	5.89253e+07	6.85507e+07	329-65-7	D00095	Alkaloids	Tyrosine alkaloids	C9H13NO3
M00543-POS	2,2-Dimethyl-3,4-dihydro-2H-1,4-benzoxazin-3-one	3.69	178.087	162.2	4.59286e+07	4.54513e+07	5.88549e+07	10514-70-2		Alkaloids	Anthranilic acid alkaloids	C10H11NO2
M00344-POS	2-(3-aminopropanoylamino)-3-(3-methylimidazol-4-yl)propanoic acid	3.82	241.129	27.2	4.56729e+07	4.69629e+07	4.75892e+07	10030-52-1		Amino acids and Peptides	Small peptides	C10H16N4O3
M00375-POS	Anserine	3.8	241.129	27.2	4.56729e+07	4.69629e+07	4.75892e+07	584-85-0	C01262	Amino acids and Peptides	Small peptides	C10H16N4O3
M00227-POS	Linoleamide	3.87	280.263	306.5	1.17135e+09	1.25872e+09	1.23459e+09	3072-13-7		Fatty acids	Fatty amides	C18H33NO
M00103-NEG	ESCULETIN	3.93	177.019	162.6	6.79363e+07	2.99991e+07	3.11876e+07	305-01-1	C09263	Shikimates and Phenylpropanoids	Coumarins	C9H6O4
M00337-NEG	5,7-Dihydroxycoumarin	3.82	177.019	162.6	6.79363e+07	2.99991e+07	3.11876e+07	2732-18-5		Shikimates and Phenylpropanoids	Coumarins	C9H6O4
M00414-NEG	4,7-dihydroxychromen-2-one	3.76	177.019	162.6	6.79363e+07	2.99991e+07	3.11876e+07	1983-81-9		Shikimates and Phenylpropanoids	Coumarins	C9H6O4
M00013-NEG	5,5,6b-trimethyl-3a,4,6,6a-tetrahydro-1H-cyclopropa[e]indene-1a,2-dicarboxylic acid	3.98	263.129	257.8	6.59916e+07	6.83537e+07	1.10132e+07			Terpenoids	Sesquiterpenoids	C15H20O4
M00151-POS	Palmitamide	3.9	256.263	315.4	1.10436e+09	1.15705e+09	1.11144e+09	629-54-9		Fatty acids	Fatty amides	C16H33NO
M00538-POS	(2R,3S,4S,5R,6R)-2-(hydroxymethyl)-6-[[(2R,3S,4S,5R,6R)-3,4,5-trihydroxy-6-[[4-(hydroxymethyl)-17-[5-(2-hydroxypropan-2-yl)-2-methyloxolan-2-yl]-4,8,10,14-tetramethyl-2,3,5,6,7,9,11,12,13,15,16,17-dodecahydro-1H-cyclopenta[a]phenanthren-3-yl]oxy]oxan-2-yl]methoxy]oxane-3,4,5-triol	3.69	801.498	222.6	4.4572e+08	4.31513e+08	4.23678e+08			Terpenoids	Triterpenoids	C42H72O14
M00319-NEG	(4aR,6aS,9aR)-1,8,8-trimethyl-2-oxo-1,4,4a,6a,7,9-hexahydropentaleno[1,6a-c]pyran-5-carboxylic acid	3.83	263.129	257.8	6.59916e+07	6.83537e+07	1.10132e+07	138458-84-1		Terpenoids	Sesquiterpenoids	C15H20O4
M00353-NEG	gamma-CEHC (gamma-Carboxyethyl hydrochroman)	3.81	263.129	257.8	6.59916e+07	6.83537e+07	1.10132e+07	178167-75-4		Terpenoids	Meroterpenoids	C15H20O4
M00527-NEG	(3aR,5S,5aS,8R,8aS,9aR)-8-hydroxy-5,8a-dimethyl-1-methylene-3a,4,5,5a,6,8,9,9a-octahydroazuleno[6,5-b]furan-2,7-dione	3.7	263.129	257.8	6.59916e+07	6.83537e+07	1.10132e+07			Terpenoids	Sesquiterpenoids	C15H20O4
M00055-NEG	Pyruvaldehyde	3.95	71.0137	25.1	6.56316e+07	5.16501e+07	5.28824e+07	78-98-8	C00546	Fatty acids	Fatty acyls	C3H4O2
M00205-NEG	(E)-4-hydroxynon-2-enoic acid	3.88	171.103	222.7	6.40193e+07	6.20767e+07	6.36014e+07	95087-42-6		Fatty acids	Fatty Acids and Conjugates	C9H16O3
M00317-NEG	2-Hydroxyglutaric acid	3.84	147.03	27.2	6.1471e+07	6.17032e+07	5.75713e+07	13095-48-2	C03196	Fatty acids	Fatty Acids and Conjugates	C5H8O5
M00357-NEG	Citramalic acid	3.81	147.03	27.2	6.1471e+07	6.17032e+07	5.75713e+07	597-44-4	C00815	Fatty acids	Fatty Acids and Conjugates	C5H8O5
M00404-NEG	N-Acetylphenylalanine	3.78	206.082	171	6.14091e+07	5.99074e+07	6.00566e+07	2018-61-3	C03519	Amino acids and Peptides	Small peptides	C11H13NO3
M00403-NEG	1-Methyl-6-phenyl-1H-imidazo[4,5-b]pyridin-2-amine	3.78	223.097	184.8	6.02431e+07	5.85676e+07	5.97871e+07	105650-23-5	C16038	Alkaloids	Histidine alkaloids	C13H12N4
M00291-NEG	4-Chromanone	3.85	147.045	219.5	5.95205e+07	6.00371e+07	6.05423e+07	491-37-2		Shikimates and Phenylpropanoids	Isoflavonoids	C9H8O2
M00073-NEG	2-Methylheptanoic acid	3.94	143.108	252.5	5.90637e+07	5.77061e+07	5.36791e+07			Fatty acids	Fatty Acids and Conjugates	C8H16O2
M00108-NEG	Caprylic acid	3.92	143.108	252.5	5.90637e+07	5.77061e+07	5.36791e+07	124-07-2	C06423	Fatty acids	Fatty Acids and Conjugates	C8H16O2
M00059-POS	(S)-Scoulerine	3.94	328.154	146.3	5.80213e+08	5.77368e+08	5.75133e+08	6451-73-6	C02106	Alkaloids	Tyrosine alkaloids	C19H21NO4
M00109-NEG	Valproic acid	3.92	143.108	252.5	5.90637e+07	5.77061e+07	5.36791e+07	99-66-1	C07185	Fatty acids	Fatty Acids and Conjugates	C8H16O2
M00164-NEG	2-Hydroxy-2-methylbutyric acid	3.9	117.056	48.1	5.81685e+07	5.05178e+07	5.77823e+07	3739-30-8		Fatty acids	Fatty Acids and Conjugates	C5H10O3
M00261-POS	5,6,7-Trimethoxycoumarin	3.86	237.075	198.6	4.18978e+07	4.36098e+07	4.38872e+07	55085-47-7	C09313	Shikimates and Phenylpropanoids	Coumarins	C12H12O5
M00391-NEG	3-hydroxybenzaldehyde	3.79	121.029	165.1	5.70701e+07	5.5613e+07	5.76029e+07	100-83-4	C03067	Shikimates and Phenylpropanoids	Phenolic acids (C6-C1)	C7H6O2
M00429-NEG	4-Hydroxybenzaldehyde	3.75	121.029	165.1	5.70701e+07	5.5613e+07	5.76029e+07	123-08-0	C00633	Shikimates and Phenylpropanoids	Phenolic acids (C6-C1)	C7H6O2
M00473-NEG	Butanedioic acid	3.74	175.061	49.9	5.61814e+07	5.1618e+07	8.86775e+07	73142-75-3	C02504	Fatty acids	Fatty Acids and Conjugates	C7H12O5
M00532-NEG	3-Isopropylmalic acid	3.7	175.061	49.9	5.61814e+07	5.1618e+07	8.86775e+07	921-28-8	C04411	Fatty acids	Fatty Acids and Conjugates	C7H12O5
M00422-NEG	Pregnenolone sulfate	3.76	395.186	264.3	5.54138e+07	5.5393e+07	5.4654e+07	1247-64-9	C18044	Terpenoids	Steroids	C21H32O5S
M00438-NEG	Hydroxyisocaproic acid	3.75	131.071	154.9	5.39445e+07	5.24773e+07	5.23885e+07	498-36-2	C03264	Fatty acids	Fatty Acids and Conjugates	C6H12O3
M00106-NEG	L-Arginine	3.93	173.104	22.5	5.25769e+07	5.24802e+07	5.25725e+07	74-79-3	C00062	Amino acids and Peptides	Small peptides	C6H14N4O2
M00232-NEG	Linoleic acid	3.87	279.233	319.9	5.18996e+07	5.95943e+07	6.63652e+07	60-33-3	C01595	Fatty acids	Fatty Acids and Conjugates	C18H32O2
M00252-NEG	17-ODYA	3.86	279.233	319.9	5.18996e+07	5.95943e+07	6.63652e+07	34450-18-5				C18H32O2
M00088-POS	Pseudo-ginsenoside F11	3.93	801.498	222.6	4.4572e+08	4.31513e+08	4.23678e+08	69884-00-0		Terpenoids	Triterpenoids	C42H72O14
M00166-NEG	3-Amino-4-methylpentanoic acid	3.9	130.087	28.6	5.1201e+07	4.89262e+07	4.99238e+07	5699-54-7		Amino acids and Peptides	Small peptides	C6H13NO2
M00223-NEG	Norleucine	3.87	130.087	28.6	5.1201e+07	4.89262e+07	4.99238e+07	104809-14-5	C01933	Fatty acids	Fatty Acids and Conjugates	C6H13NO2
M00224-NEG	Leucine	3.87	130.087	28.6	5.1201e+07	4.89262e+07	4.99238e+07	61-90-5	C00123	Amino acids and Peptides	Small peptides	C6H13NO2
M00250-NEG	Isoleucine	3.86	130.087	28.6	5.1201e+07	4.89262e+07	4.99238e+07	73-32-5	C00407	Amino acids and Peptides	Small peptides	C6H13NO2
M00301-NEG	4-(dimethylamino)butanoate	3.84	130.087	28.6	5.1201e+07	4.89262e+07	4.99238e+07	693-11-8		Amino acids and Peptides	Small peptides	C6H13NO2
M00302-NEG	Caplamin	3.84	130.087	28.6	5.1201e+07	4.89262e+07	4.99238e+07	60-32-2	C02378	Fatty acids	Fatty Acids and Conjugates	C6H13NO2
M00126-NEG	3-(2,3-dihydroxypropyl)-6,8-dihydroxy-isochromen-1-one	3.92	251.056	183.9	4.96746e+07	2.09594e+07	1.78186e+07			Shikimates and Phenylpropanoids	Coumarins	C12H12O6
M00118-NEG	12-Hydroxystearic acid	3.92	299.259	300.6	4.96392e+07	4.94949e+07	4.66836e+07	106-14-9		Fatty acids	Octadecanoids	C18H36O3
M00247-NEG	2-Hydroxystearic acid	3.86	299.259	300.6	4.96392e+07	4.94949e+07	4.66836e+07	26531-80-6	C03045	Fatty acids	Fatty Acids and Conjugates	C18H36O3
M00470-NEG	3-Hydroxybenzoic acid	3.74	137.024	145.7	4.895e+07	4.65871e+07	4.80411e+07	36320	C00587	Shikimates and Phenylpropanoids	Phenolic acids (C6-C1)	C7H6O3
M00431-POS	Metronidazole acetic acid	3.75	168.042	30.9	3.92336e+07	4.05255e+07	2.95423e+07	1010-93-1				C6H7N3O4
M00531-NEG	4-Hydroxybenzoic acid	3.7	137.024	145.7	4.895e+07	4.65871e+07	4.80411e+07	99-96-7	C00156	Shikimates and Phenylpropanoids	Phenolic acids (C6-C1)	C7H6O3
M00123-NEG	p-Toluquinone	3.92	121.029	198.9	4.89406e+07	4.82301e+07	4.80041e+07	553-97-9		Polyketides	Aromatic polyketides	C7H6O2
M00115-POS	3-isopropyl-2,3,6,7,8,8a-hexahydropyrrolo[1,2-a]pyrazine-1,4-dione	3.92	197.128	134.8	3.89755e+07	3.47083e+07	3.26664e+07	5654-87-5		Amino acids and Peptides	Small peptides	C10H16N2O2
M00229-POS	Pyrogallol	3.87	127.039	39.1	9.62615e+07	1.27883e+08	1.37622e+08	87-66-1	C01108	Shikimates and Phenylpropanoids		C6H6O3
M00275-POS	3-Feruloylquinic acid	3.85	369.117	166.1	3.89223e+07	4.17314e+07	3.93502e+07	1899-29-2		Shikimates and Phenylpropanoids	Phenylpropanoids (C6-C3)	C17H20O9
M00175-NEG	Tropolone	3.89	121.029	198.9	4.89406e+07	4.82301e+07	4.80041e+07			Shikimates and Phenylpropanoids		C7H6O2
M00041-POS	(3Z)-3-butylidene-4-hydroxy-5-[3,4,5-trihydroxy-6-(hydroxymethyl)oxan-2-yl]oxy-4,5,6,7-tetrahydro-2-benzofuran-1-one	3.95	387.165	187.6	3.87688e+07	2.22886e+07	3.91957e+07			Polyketides	Cyclic polyketides	C18H26O9
M00486-POS	2-(6-hydroxy-2-methyl-1,2,4a,5,6,7,8,8a-octahydronaphthalen-1-yl)pyran-4-one	3.73	261.148	233.2	3.86219e+07	3.76644e+07	4.03217e+07			Polyketides	Cyclic polyketides	C16H20O3
M00197-NEG	Benzoic acid	3.88	121.029	198.9	4.89406e+07	4.82301e+07	4.80041e+07	65-85-0	C00180	Shikimates and Phenylpropanoids	Phenolic acids (C6-C1)	C7H6O2
M00294-NEG	Glycolate	3.85	75.0087	29.8	4.86715e+07	1.61594e+07	1.55639e+07	79-14-1	C00160			C2H4O3
M00272-NEG	2-Keto-3-deoxygluconic acid	3.86	177.04	26.7	4.61e+07	4.53794e+07	4.6173e+07	17510-99-5	C00204	Carbohydrates	Saccharides	C6H10O6
M00101-NEG	(2S,3S,4S,5R,6R)-6-(3-benzoyloxy-2-hydroxy-propoxy)-3,4,5-trihydroxy-tetrahydropyran-2-carboxylic acid	3.93	371.099	169.7	4.53821e+07	4.40918e+07	4.36916e+07			Shikimates and Phenylpropanoids	Phenolic acids (C6-C1)	C16H20O10
M00165-NEG	2-hydroxy-5-[(2S,3R,4S,5S,6R)-3,4,5-trihydroxy-6-(hydroxymethyl)tetrahydropyran-2-yl]oxy-benzoic acid	3.9	315.072	32.6	4.52912e+07	4.60028e+07	4.45382e+07	1820-89-9		Shikimates and Phenylpropanoids	Phenolic acids (C6-C1)	C13H16O9
M00072-NEG	3-hydroxy-2-[(Z)-oct-2-enyl]pentanedioic acid	3.94	239.129	254.6	4.48918e+07	4.2155e+07	4.21631e+07			Fatty acids	Fatty Acids and Conjugates	C13H22O5
M00062-POS	Isovaleramide	3.94	102.091	356.4	3.81432e+07	3.36433e+07	5.74484e+07	541-46-8	D04637	Alkaloids	Peptide alkaloids	C5H11NO
M00154-POS	3-Butynoic acid	3.9	85.0283	27.2	3.71975e+07	3.26636e+07	2.95973e+07	2345-51-9	C06144			C4H4O2
M00588-POS	Matairesinol	3.62	359.148	240.9	3.70494e+07	3.38463e+07	3.34958e+07	580-72-3	C10682	Shikimates and Phenylpropanoids	Lignans	C20H22O6
M00209-NEG	(E)-3-(2,5-dihydroxyphenyl)prop-2-enoic acid	3.88	179.035	144.4	4.46439e+07	5.50928e+07	4.90626e+07	38489-67-7|636-01-1		Shikimates and Phenylpropanoids	Phenylpropanoids (C6-C3)	C9H8O4
M00411-NEG	(3aR,5S,5aS,9aR)-5,8-dimethyl-1-methylene-4,5,5a,6,9,9a-hexahydro-3aH-azuleno[6,5-b]furan-2,7-dione	3.77	245.118	225.1	4.43184e+07	4.2628e+07	4.20888e+07	87302-42-9		Terpenoids	Sesquiterpenoids	C15H18O3
M00412-NEG	(3aR,4R,5aS,6S,9aR,9bS)-4,6-dihydroxy-5a,9-dimethyl-3-methylene-4,5,6,7,9a,9b-hexahydro-3aH-benzo[g]benzofuran-2-one	3.77	245.118	225.1	4.43184e+07	4.2628e+07	4.20888e+07	88153-08-6		Terpenoids	Sesquiterpenoids	C15H20O4
M00054-NEG	Methylsuccinic acid	3.95	131.035	37.1	4.35079e+07	4.30204e+07	4.29287e+07	498-21-5		Fatty acids	Fatty Acids and Conjugates	C5H8O4
M00170-NEG	Ethylmalonic acid	3.89	131.035	37.1	4.35079e+07	4.30204e+07	4.29287e+07	601-75-2		Fatty acids	Fatty Acids and Conjugates	C5H8O4
M00546-POS	Histamine	3.69	112.087	39.1	3.63394e+07	1.3142e+08	9.52193e+07	51-45-6	C00388	Alkaloids	Histidine alkaloids	C5H9N3
M00195-NEG	Glutaric acid	3.88	131.035	37.1	4.35079e+07	4.30204e+07	4.29287e+07	110-94-1	C00489	Fatty acids	Fatty Acids and Conjugates	C5H8O4
M00240-NEG	3,4-Dihydroxybenzoic acid (Protocatechuic acid)	3.87	153.019	55.5	4.32744e+07	3.76476e+07	3.71055e+07	99-50-3	C00230	Shikimates and Phenylpropanoids	Phenolic acids (C6-C1)	C7H6O4
M00459-NEG	4-[2-[(1R,4aS,5R,8aS)-6-hydroxy-5-(hydroxymethyl)-5,8a-dimethyl-2-methylene-decalin-1-yl]ethyl]-2H-furan-5-one	3.74	333.207	297.1	4.24967e+07	4.206e+07	5.68108e+07	4176-97-0		Terpenoids	Diterpenoids	C20H30O4
M00460-NEG	(1S,5R,9S,12S)-16-isopropyl-5,9-dimethyl-13,14-dioxatetracyclo[10.2.2.01,10.04,9]hexadec-15-ene-5-carboxylic acid	3.74	333.207	297.1	4.24967e+07	4.206e+07	5.68108e+07			Terpenoids	Diterpenoids	C20H30O4
M00251-POS	Phloroglucinol	3.86	127.039	39.1	9.62615e+07	1.27883e+08	1.37622e+08	108-73-6	C02183	Polyketides	Phloroglucinols	C6H6O3
M00262-POS	Nicotinamide	3.86	123.055	35.3	8.58899e+07	7.34085e+07	7.92111e+07	98-92-0	C00153	Alkaloids	Nicotinic acid alkaloids	C6H6N2O
M00125-NEG	Eurycomalactone	3.92	347.15	186	4.16272e+07	4.03713e+07	4.18396e+07	23062-24-0	C08759	Terpenoids	Triterpenoids	C19H24O6
M00505-POS	1-Methyladenosine	3.72	282.119	42.5	3.47305e+07	3.48757e+07	4.01048e+07	15763-06-1	C02494	Carbohydrates	Nucleosides	C11H15N5O4
M00506-POS	N6-Methyladenosine	3.72	282.119	42.5	3.47305e+07	3.48757e+07	4.01048e+07	1867-73-8		Carbohydrates	Nucleosides	C11H15N5O4
M00519-POS	3'-O-Methyladenosine	3.71	282.119	42.5	3.47305e+07	3.48757e+07	4.01048e+07	10300-22-8		Carbohydrates	Nucleosides	C11H15N5O4
M00161-NEG	6,8-dihydroxy-9-isopropyl-2,2,4,4-tetramethyl-5-(2-methylpropanoyl)-9H-xanthene-1,3-dione	3.9	413.197	252.8	4.13974e+07	4.22204e+07	3.95913e+07	54247-23-3		Polyketides	Phloroglucinols	C24H30O6
M00348-NEG	Glutamate	3.82	146.046	31	4.09982e+07	4.01981e+07	4.37684e+07	56-86-0	C00025	Amino acids and Peptides	Small peptides	C5H9NO4
M00064-POS	LPC(16:0)	3.94	496.339	298.4	3.38168e+07	3.62287e+07	3.78989e+07	17364-16-8		Fatty acids	Glycerophospholipids	C24H50NO7P
M00112-POS	3-isobutyl-2,3,6,7,8,8a-hexahydropyrrolo[1,2-a]pyrazine-1,4-dione	3.92	211.143	173.3	3.35613e+07	3.40392e+07	3.1474e+07	5654-86-4		Amino acids and Peptides	Small peptides	C11H18N2O2
M00578-POS	Ginsenoside Rg6	3.64	767.492	203.3	3.3522e+07	3.24653e+07	3.20641e+07	147419-93-0		Terpenoids	Triterpenoids	C42H70O12
M00560-POS	Nipecotic acid	3.68	112.076	63.3	3.33338e+07	2.97016e+07	6.38355e+07	498-95-3		Alkaloids	Lysine alkaloids	C6H11NO2
M00270-NEG	Glyceric acid	3.86	105.019	27.6	3.99767e+07	5.22623e+07	5.33498e+07	6000-40-4	C00258	Fatty acids	Fatty Acids and Conjugates	C3H6O4
M00283-POS	Parthenolide	3.85	231.137	241.7	6.93734e+07	6.31754e+07	6.21871e+07	29552-41-8		Terpenoids	Sesquiterpenoids	C15H20O3
M00024-NEG	1-methyl-2,3,4,9-tetrahydro-1H-pyrido[3,4-b]indole-3-carboxylic acid	3.97	229.098	148.2	3.98169e+07	3.89128e+07	3.90146e+07	5470-37-1		Alkaloids	Tryptophan alkaloids	C13H14N2O2
M00015-NEG	3-(4-Methoxyphenyl)propanoic acid	3.98	179.071	208.9	3.97067e+07	3.9946e+07	6.47661e+07	1929-29-9		Shikimates and Phenylpropanoids		C10H12O3
M00130-NEG	3-(3-Methoxyphenyl)propanoic acid	3.91	179.071	208.9	3.97067e+07	3.9946e+07	6.47661e+07	10516-71-9		Shikimates and Phenylpropanoids		C10H12O3
M00260-POS	6-hydroxy-3,8a-dimethyl-5-methylene-4a,6,7,8,9,9a-hexahydro-4H-benzo[f]benzofuran-2-one	3.86	231.137	209	3.21144e+07	3.26997e+07	4.34917e+07			Terpenoids	Sesquiterpenoids	C15H20O3
M00446-POS	7-methyl-3-methylene-6-(3-oxobutyl)-4,7,8,8a-tetrahydro-3aH-cyclohepta[b]furan-2-one	3.74	231.137	209	3.21144e+07	3.26997e+07	4.34917e+07			Terpenoids	Sesquiterpenoids	C15H20O3
M00243-NEG	U-0521	3.86	179.071	208.9	3.97067e+07	3.9946e+07	6.47661e+07	5466-89-7	C15475	Polyketides		C10H12O3
M00398-POS	(2S)-3-(4-hydroxyphenyl)-2-[[(E)-3-(4-hydroxyphenyl)prop-2-enoyl]amino]propanoic acid	3.78	328.121	197.4	3.19178e+07	3.15421e+07	3.23295e+07	1135133-23-1		Shikimates and Phenylpropanoids	Phenylpropanoids (C6-C3)	C18H17NO5
M00517-POS	(2S)-3-(4-hydroxyphenyl)-2-[[(Z)-3-(4-hydroxyphenyl)prop-2-enoyl]amino]propanoic acid	3.71	328.121	197.4	3.19178e+07	3.15421e+07	3.23295e+07	77201-65-1		Shikimates and Phenylpropanoids	Phenylpropanoids (C6-C3)	C18H17NO5
M00255-POS	(2S)-6-(1,1-dimethylallyl)-2-(1-hydroxy-1-methyl-ethyl)-2,3-dihydrofuro[3,2-g]chromen-7-one	3.86	315.159	262.6	3.18319e+06	1.40929e+07	1.32962e+07	118389-19-8		Shikimates and Phenylpropanoids	Coumarins	C19H22O4
M00416-POS	7-[(2E,5E)-7-hydroxy-3,7-dimethyl-octa-2,5-dienoxy]chromen-2-one	3.76	315.159	262.6	3.18319e+06	1.40929e+07	1.32962e+07	144398-46-9		Shikimates and Phenylpropanoids	Coumarins	C19H22O4
M00539-POS	1-(3,4-dihydroxyphenyl)-7-(4-hydroxyphenyl)heptan-3-one	3.69	315.159	262.6	3.18319e+06	1.40929e+07	1.32962e+07			Shikimates and Phenylpropanoids	Diarylheptanoids	C19H22O4
M00542-POS	Neantine	3.69	205.086	195.6	3.12414e+07	2.98159e+07	2.73005e+07	84-66-2	C14175	Shikimates and Phenylpropanoids	Phenolic acids (C6-C1)	C12H14O4
M00299-NEG	3-(2-Methoxyphenyl)propanoic acid	3.84	179.071	208.9	3.97067e+07	3.9946e+07	6.47661e+07	6342-77-4		Shikimates and Phenylpropanoids		C10H12O3
M00441-NEG	Propyl paraben	3.74	179.071	208.9	3.97067e+07	3.9946e+07	6.47661e+07	94-13-3	D01422	Shikimates and Phenylpropanoids	Phenolic acids (C6-C1)	C10H12O3
M00567-NEG	3-IsopropoxybenzoicAcid	3.66	179.071	208.9	3.97067e+07	3.9946e+07	6.47661e+07	60772-67-0		Shikimates and Phenylpropanoids	Phenolic acids (C6-C1)	C10H12O3
M00562-NEG	Bisindolylmaleimide I	3.68	411.181	238.3	3.9582e+07	2.36769e+07	2.32673e+07	133052-90-1	C11238	Alkaloids	Tryptophan alkaloids	C25H24N4O2
M00184-NEG	2-[2-[(Z)-pent-2-enyl]-3-[3,4,5-trihydroxy-6-(hydroxymethyl)tetrahydropyran-2-yl]oxy-cyclopentyl]acetic acid	3.89	373.187	219	3.91325e+07	3.97646e+07	4.595e+07			Fatty acids	Octadecanoids	C18H30O8
M00611-NEG	Carmoxirole (hydrochloride)	3.52	373.187	219	3.91325e+07	3.97646e+07	4.595e+07	98323-83-2		Alkaloids	Tryptophan alkaloids	C24H26N2O2
M00044-POS	2-Hydroxypyridine	3.95	96.0442	28.7	3.08922e+07	3.12168e+07	2.96246e+07	142-08-5	C02502	Alkaloids	Nicotinic acid alkaloids	C5H5NO
M00273-POS	3-Pyridol	3.85	96.0442	28.7	3.08922e+07	3.12168e+07	2.96246e+07	109-00-2		Alkaloids	Nicotinic acid alkaloids	C5H5NO
M00361-POS	Glucose 1-phosphate	3.81	261.036	28.2	3.0731e+06	4.02538e+06	4.01563e+06	59-56-3	C00103	Carbohydrates	Saccharides	C6H13O9P
M00284-POS	5,9b-dihydroxy-6,6,9a-trimethyl-5,5a,8,9-tetrahydro-3H-benzo[g]isobenzofuran-1,7-dione	3.85	263.127	180.8	3.0678e+07	3.19763e+07	2.65019e+07			Terpenoids	Sesquiterpenoids	C15H20O5
M00373-POS	(1S,2S,12S)-3,11-dihydroxy-1,2,5-trimethyl-spiro[8-oxatricyclo[7.2.1.02,7]dodec-5-ene-12,2'-oxirane]-4-one	3.8	263.127	180.8	3.0678e+07	3.19763e+07	2.65019e+07			Terpenoids	Sesquiterpenoids	C15H20O5
M00563-POS	6-[[3-(hydroxymethyl)-5-oxo-2H-furan-4-yl]methyl]-5,6-dimethylcyclohexene-1-carboxylic acid	3.67	263.127	180.8	3.0678e+07	3.19763e+07	2.65019e+07			Terpenoids	Sesquiterpenoids	C15H20O5
M00521-POS	Colchicine	3.71	400.175	148.6	3.04113e+07	3.19818e+07	3.26226e+07	64-86-8	C07592	Alkaloids	Tyrosine alkaloids	C22H25NO6
M00315-NEG	2,2'-Iminodiacetic acid	3.84	132.03	31.3	3.87977e+07	3.78245e+07	3.88647e+07	142-73-4	C19911	Amino acids and Peptides	Small peptides	C4H7NO4
M00610-POS	Sultopride hydrochloride	3.54	355.173	169.7	2.99343e+08	3.07562e+08	3.05698e+08	23694-17-9	C11708	Alkaloids		C17H26N2O4S
M00153-POS	3-[(2S,3R,4S,5R,6R)-4,5-dihydroxy-6-(hydroxymethyl)-3-[(2S,3R,4S,5R)-3,4,5-trihydroxytetrahydropyran-2-yl]oxy-tetrahydropyran-2-yl]oxy-2-(3,4-dihydroxyphenyl)-5,7-dihydroxy-chromen-4-one	3.9	597.144	180.1	2.98612e+07	3.09393e+07	2.83993e+07	83144-69-8		Shikimates and Phenylpropanoids	Flavonoids	C26H28O16
M00599-NEG	3-[(2Z)-3,7-dimethylocta-2,6-dienyl]-2,4-dihydroxy-6-(2-phenylethyl)benzoic acid	3.58	375.195	322.1	3.83089e+07	2.97913e+07	2.03936e+07			Terpenoids	Meroterpenoids	C25H30O4
M00295-NEG	Threonic acid	3.85	135.03	27.6	3.82789e+07	6.78042e+07	6.69699e+07	7306-96-9	C01620	Fatty acids	Fatty Acids and Conjugates	C4H8O5
M00417-NEG	Allopurinol	3.76	135.03	27.6	3.82789e+07	6.78042e+07	6.69699e+07	315-30-0		Alkaloids	Pseudoalkaloids	C5H4N4O
M00564-POS	Eplerenone	3.67	415.211	262.1	2.94316e+07	3.13578e+07	3.14596e+07	107724-20-9		Terpenoids	Steroids	C24H30O6
M00540-NEG	Hypoxanthine	3.69	135.03	27.6	3.82789e+07	6.78042e+07	6.69699e+07	68-94-0	C00262	Alkaloids	Pseudoalkaloids	C5H4N4O
M00204-NEG	Myristic acid	3.88	227.201	314.8	3.81898e+07	3.8786e+07	4.14714e+07	544-63-8	C06424	Fatty acids	Fatty Acids and Conjugates	C14H28O2
M00226-NEG	12-Methyltridecanoic acid	3.87	227.201	314.8	3.81898e+07	3.8786e+07	4.14714e+07	2724-57-4		Fatty acids	Fatty Acids and Conjugates	C14H28O2
M00607-NEG	Enterolactone	3.56	297.116	254.9	3.58915e+07	3.35566e+07	1.97887e+07	78473-71-9	C18165	Shikimates and Phenylpropanoids	Lignans	C18H18O4
M00239-NEG	2-[4-[4-[hydroxy-(4-hydroxy-3-methoxy-phenyl)methyl]-3-(hydroxymethyl)tetrahydrofuran-2-yl]-2-methoxy-phenoxy]-6-(hydroxymethyl)tetrahydropyran-3,4,5-triol	3.87	537.198	164.5	3.54565e+07	3.48726e+07	3.61235e+07			Shikimates and Phenylpropanoids	Lignans	C26H34O12
M00253-NEG	2-[(4-hydroxy-3-methoxy-phenyl)-[5-(4-hydroxy-3-methoxy-phenyl)-4-(hydroxymethyl)tetrahydrofuran-3-yl]methoxy]-6-(hydroxymethyl)tetrahydropyran-3,4,5-triol	3.86	537.198	164.5	3.54565e+07	3.48726e+07	3.61235e+07			Shikimates and Phenylpropanoids	Lignans	C26H34O12
M00311-NEG	6a-acetyl-1-(carboxymethyl)-5,5-dimethyl-1,3a,4,6-tetrahydropentalene-2-carboxylic acid	3.84	279.124	219.1	3.50998e+07	3.35644e+07	3.39146e+07			Terpenoids	Sesquiterpenoids	C15H20O5
M00050-NEG	ethyl 2,2-dimethyl-3-(2-methylprop-1-enyl)cyclopropanecarboxylate	3.95	195.139	254.6	3.44675e+07	3.2855e+07	3.27798e+07	97-41-6		Terpenoids	Monoterpenoids	C12H20O2
M00010-POS	Cynarin	3.98	517.133	148.7	4.54344e+07	4.49127e+07	3.17032e+07	30964-13-7		Shikimates and Phenylpropanoids	Phenylpropanoids (C6-C3)	C25H24O12
M00087-POS	Ginsenoside Rk1	3.93	767.492	290.8	4.23645e+07	4.30792e+07	4.95717e+07			Terpenoids	Triterpenoids	C42H70O12
M00381-NEG	(1S,2R,9R,11R,12R,15R)-11-hydroxy-2,6,9,15-tetramethyl-13-oxatetracyclo[10.2.1.02,10.05,9]pentadeca-4,6-diene-3,8,14-trione	3.8	315.127	209.6	3.33113e+07	4.74847e+07	4.73949e+07			Terpenoids	Sesquiterpenoids	C18H20O5
M00399-POS	3-AMINO-2-PIPERIDONE	3.78	115.087	34.1	2.74123e+07	4.81693e+07	2.89821e+07	1892-22-4		Alkaloids	Lysine alkaloids	C5H10N2O
M00135-POS	PC(18:1(9Z)/18:1(9Z))	3.91	786.599	333.4	2.73672e+08	4.04173e+06	1.16339e+07	4235-95-4		Fatty acids	Glycerophospholipids	C44H84NO8P
M00437-NEG	(2R,3S,4S,5R,6S)-2-(hydroxymethyl)-6-(2-hydroxyphenoxy)tetrahydropyran-3,4,5-triol	3.75	253.072	167.4	3.29292e+07	3.2293e+07	3.33462e+07	2400-71-7		Shikimates and Phenylpropanoids	Phenolic acids (C6-C1)	C12H16O7
M00452-POS	3-(4-Methoxy-3-methyl-6-oxopyran-2-yl)propanoic acid	3.74	195.065	142.7	2.70799e+07	3.13555e+07	3.33577e+07			Polyketides	Cyclic polyketides	C10H12O5
M00575-POS	6a,7,8-trihydroxy-3-methyl-3,4,5,6,7,12a-hexahydro-2H-benzo[a]anthracene-1,12-dione	3.65	311.127	165.1	2.70259e+07	2.302e+07	2.64185e+07	1005178-51-7		Polyketides	Polycyclic aromatic polyketides	C19H20O5
M00587-POS	(E)-1,7-bis(3,4-dihydroxyphenyl)hept-4-en-3-one	3.62	311.127	165.1	2.70259e+07	2.302e+07	2.64185e+07	41137-87-5		Shikimates and Phenylpropanoids	Diarylheptanoids	C19H20O5
M00043-POS	Papaverine	3.95	340.154	179.8	2.70139e+09	2.80005e+09	2.78338e+09	61-25-6	C06533|D07425	Alkaloids	Tyrosine alkaloids	C20H21NO4
M00090-POS	4-Feruloylquinic acid	3.93	369.117	166.1	3.89223e+07	4.17314e+07	3.93502e+07	2613-86-7		Shikimates and Phenylpropanoids	Phenylpropanoids (C6-C3)	C17H20O9
M00038-NEG	Propionic acid	3.96	73.0294	29	3.0928e+07	2.85759e+07	2.89912e+07	29102	C00163	Fatty acids	Fatty Acids and Conjugates	C3H6O2
M00245-NEG	Hydroxyacetone	3.86	73.0294	29	3.0928e+07	2.85759e+07	2.89912e+07	116-09-6	C05235			C3H6O2
M00549-NEG	5,6-Dihydroxytetradecanedioic acid	3.69	289.166	164.1	2.99769e+07	2.15852e+07	2.19377e+07			Fatty acids	Fatty Acids and Conjugates	C14H26O6
M00349-NEG	Manninotriose	3.82	503.162	29.8	2.89283e+07	6.99429e+07	6.97684e+07	13382-86-0		Carbohydrates	Saccharides	C18H32O16
M00208-NEG	2-(2-acetyl-3-hydroxy-5-methoxy-phenyl)acetic acid	3.88	223.061	195.3	2.78494e+07	2.77677e+07	2.68304e+07	19054-28-5		Polyketides		C11H12O5
M00313-NEG	Indole-3-carboxaldehyde	3.84	144.046	194.5	2.72762e+07	2.78265e+07	2.63623e+07	487-89-8	C08493	Alkaloids	Tryptophan alkaloids	C9H7NO
M00489-NEG	5-[(E)-4-carboxy-3-methyl-but-3-enyl]-3-hydroxy-1,4a-dimethyl-6-methylene-decalin-1-carboxylic acid	3.73	349.202	286.5	2.58354e+07	2.57835e+07	1.10784e+07			Terpenoids	Diterpenoids	C20H30O5
M00490-NEG	4-acetoxy-8-(3-oxo-2-pent-2-enyl-cyclopenten-1-yl)octanoic acid	3.73	349.202	286.5	2.58354e+07	2.57835e+07	1.10784e+07			Fatty acids		C20H30O5
M00413-NEG	Pantothenic acid	3.77	218.103	37.3	2.57503e+07	1.60987e+07	2.96676e+07	79-83-4	C00864	Amino acids and Peptides	Small peptides	C9H17NO5
M00536-POS	Riboflavin	3.7	377.145	161.8	2.60771e+07	2.52679e+07	2.43575e+07	83-88-5	C00255	Alkaloids	Pseudoalkaloids	C17H20N4O6
M00465-NEG	6,8-dihydroxy-3-methyl-isochromen-1-one	3.74	191.035	177.9	2.57398e+07	1.67654e+07	2.55774e+07	1204-37-1	C03830	Shikimates and Phenylpropanoids	Coumarins	C10H8O4
M00206-NEG	(E)-4-hydroxydodec-2-enedioic acid	3.88	243.124	203.9	2.55526e+07	2.55617e+07	2.55361e+07			Fatty acids	Fatty Acids and Conjugates	C12H20O5
M00099-NEG	3-(2,5-Dimethoxyphenyl)propionic acid	3.93	209.082	216.5	2.55487e+07	1.40877e+07	2.5509e+07	10538-49-5		Alkaloids		C11H14O4
M00021-NEG	5-[[(2R,3S,4S,5R,6R)-6-benzyloxy-3,4,5-trihydroxy-tetrahydropyran-2-yl]methoxy]-3-hydroxy-3-methyl-5-oxo-pentanoic acid	3.97	413.146	183.2	2.54658e+07	2.31195e+07	2.19845e+07					C19H26O10
M00022-NEG	5-[(6-benzyloxy-3,4,5-trihydroxy-tetrahydropyran-2-yl)methoxy]-3-hydroxy-3-methyl-5-oxo-pentanoic acid	3.97	413.146	183.2	2.54658e+07	2.31195e+07	2.19845e+07					C19H26O10
M00007-NEG	Capric acid	3.99	171.139	279.7	2.51287e+07	2.4195e+07	3.17092e+07	334-48-5	C01571	Fatty acids	Fatty Acids and Conjugates	C10H20O2
M00009-NEG	ethyl octanoate	3.98	171.139	279.7	2.51287e+07	2.4195e+07	3.17092e+07	106-32-1	C12292	Fatty acids	Fatty esters	C10H20O2
M00057-NEG	4-Ethyloctanoic acid	3.94	171.139	279.7	2.51287e+07	2.4195e+07	3.17092e+07			Fatty acids	Fatty Acids and Conjugates	C10H20O2
M00365-NEG	3-hydroxy-4-(1,5,6-trihydroxy-1,5-dimethyl-hexyl)benzoic acid	3.81	297.134	196.4	2.45394e+07	3.34645e+07	3.15768e+07			Terpenoids	Sesquiterpenoids	C15H22O6
M00023-NEG	Armepavine	3.97	312.161	152	2.45294e+07	2.40218e+07	2.37103e+07	5884-67-3	C09342	Alkaloids	Tyrosine alkaloids	C19H23NO3
M00117-POS	(2R,3R,4S,5S)-2-(6-aminopurin-9-yl)-5-(methylsulfinylmethyl)tetrahydrofuran-3,4-diol	3.92	314.091	33.1	2.56324e+07	2.75692e+07	7.11381e+07	897-42-7 and 737-74-6		Carbohydrates	Nucleosides	C11H15N5O4S
M00492-NEG	1,8-dihydroxy-3-methoxy-6-methyl-9-oxo-7,8-dihydrobenzo[7]annulene-5-carboxylic acid	3.73	277.072	215.5	2.27701e+07	2.25519e+07	2.19703e+07					C14H14O6
M00157-NEG	alpha-Linolenic acid	3.9	277.217	310.3	2.2625e+07	2.38007e+07	2.51224e+07	463-40-1	C06427	Fatty acids	Fatty Acids and Conjugates	C18H30O2
M00158-NEG	gamma-Linolenic acid	3.9	277.217	310.3	2.2625e+07	2.38007e+07	2.51224e+07	506-26-3	C06426	Fatty acids	Fatty Acids and Conjugates	C18H30O2
M00019-NEG	Angeolide	3.97	379.191	262.3	2.26168e+07	2.34187e+07	2.30256e+07	81957-73-5		Polyketides	Cyclic polyketides	C24H28O4
M00186-NEG	2-[[3,4-dihydroxy-4-(hydroxymethyl)tetrahydrofuran-2-yl]oxymethyl]-6-(5-hydroxy-1,7,7-trimethyl-norbornan-2-yl)oxy-tetrahydropyran-3,4,5-triol	3.89	463.219	168.3	2.22919e+07	1.3886e+07	2.29841e+07	217969-13-6		Terpenoids	Monoterpenoids	C21H36O11
M00379-NEG	methyl 3,8-dihydroxy-9-oxo-xanthene-1-carboxylate	3.8	285.044	248.7	2.14631e+07	2.11219e+07	2.3268e+07			Polyketides	Xanthones	C15H10O6
M00482-NEG	1,3,5,6-tetrahydroxy-2-methyl-anthracene-9,10-dione	3.73	285.044	248.7	2.14631e+07	2.11219e+07	2.3268e+07	80368-74-7		Polyketides	Polycyclic aromatic polyketides	C15H10O6
M00552-NEG	Kaempferol	3.68	285.044	248.7	2.14631e+07	2.11219e+07	2.3268e+07	520-18-3	C05903	Shikimates and Phenylpropanoids	Flavonoids	C15H10O6
M00544-POS	1-(4-methoxyphenyl)ethanone	3.69	151.075	154	2.48993e+07	2.52437e+07	2.37978e+07	100-06-1		Shikimates and Phenylpropanoids		C9H10O2
M00579-POS	Aspartylphenylalanine	3.64	281.113	44.1	2.48706e+07	6.00746e+06	2.64838e+07	13433-09-5		Amino acids and Peptides	Small peptides	C13H16N2O5
M00092-NEG	Tetradecyl sulfate (sodium)	3.93	293.179	331.5	2.14357e+07	1.86912e+07	1.87923e+07	1191-50-0		Fatty acids	Fatty acyls	C14H30O4S
M00121-NEG	8-hydroxy-6-methyl-2-(4-methylpent-3-enyl)octa-2,6-dienoic acid	3.92	251.165	249.2	2.12491e+07	2.09035e+07	2.11598e+07			Terpenoids	Monoterpenoids	C15H24O3
M00541-POS	6-Benzoylheteratisine	3.69	496.271	214.8	2.4469e+07	2.97186e+07	2.9743e+07	99759-48-5		Alkaloids	Pseudoalkaloids	C29H37NO6
M00182-POS	Lysine	3.89	147.113	21.8	2.44123e+07	2.57538e+07	2.46617e+07	56-87-1	C00047	Amino acids and Peptides	Small peptides	C6H14N2O2
M00419-POS	(2-ethoxy-4-formyl-phenyl) acetate	3.76	209.081	194.4	2.4412e+07	3.54993e+07	2.36238e+07	72207-94-4		Shikimates and Phenylpropanoids	Phenolic acids (C6-C1)	C11H12O4
M00017-POS	(1R)-1-[(4-hydroxyphenyl)methyl]-6-methoxy-1,2,3,4-tetrahydroisoquinolin-7-ol	3.97	286.144	143.8	2.41621e+07	2.39054e+07	2.41237e+07	2196-60-3	C06349	Alkaloids	Tyrosine alkaloids	C17H19NO3
M00454-POS	Pentaethylene glycol	3.74	239.149	38.4	2.39951e+07	2.60591e+07	2.7503e+07	4792-15-8				C10H22O6
M00199-POS	[(2E,6E)-8-(2,6-dihydroxy-4-methyl-phenyl)-2,6-dimethyl-1-(3-methylbutanoyl)octa-2,6-dienyl] acetate	3.88	385.237	275	2.3823e+07	2.7829e+07	2.5685e+07			Terpenoids	Meroterpenoids	C24H34O5
M00077-NEG	(4E)-8-hydroxy-4-(2-hydroxy-1-methyl-ethylidene)-10-oxatricyclo[7.2.1.01,5]dodecane-8-carboxylic acid	3.94	281.139	183.6	2.08571e+07	2.04751e+07	2.02558e+07			Terpenoids	Sesquiterpenoids	C15H22O5
M00089-POS	(1S,3R,4R,5R)-1,3-bis[[(E)-3-(3,4-dihydroxyphenyl)prop-2-enoyl]oxy]-4,5-dihydroxy-cyclohexanecarboxylic acid	3.93	499.123	186.9	2.26719e+07	2.2386e+07	2.23379e+07	19870-46-3		Shikimates and Phenylpropanoids	Phenylpropanoids (C6-C3)	C25H24O12
M00078-NEG	8-hydroxy-4-(1-hydroxy-1-methyl-ethyl)-10-oxatricyclo[7.2.1.01,5]dodec-3-ene-8-carboxylic acid	3.94	281.139	183.6	2.08571e+07	2.04751e+07	2.02558e+07			Terpenoids	Diterpenoids	C15H22O5
M00274-NEG	5-[6-(hydroxymethyl)-7-oxatricyclo[4.3.0.03,9]nonan-9-yl]-2-methyl-4-oxo-pentanoic acid	3.85	281.139	183.6	2.08571e+07	2.04751e+07	2.02558e+07			Terpenoids		C15H22O5
M00185-NEG	Butyllactate	3.89	145.087	203.1	2.08157e+07	2.44242e+07	2.43133e+07	138-22-7		Fatty acids	Fatty esters	C7H14O3
M00136-POS	3-(2,4-dihydroxyphenyl)-8-(1,1-dimethylallyl)-7-hydroxy-5-methoxy-chromen-2-one	3.91	369.133	251.3	2.25844e+07	2.35142e+07	2.35047e+07	125709-31-1		Shikimates and Phenylpropanoids	Coumarins	C21H20O6
M00463-NEG	(2S,3S,4S,5R,6R)-6-[[(3S,6aR,6bS,8aS,12aS,14bR)-8a-carboxy-4,4,6a,6b,11,11,14b-heptamethyl-1,2,3,4a,5,6,7,8,9,10,12,12a,14,14a-tetradecahydropicen-3-yl]oxy]-3-hydroxy-5-[(2S,3R,4S,5S,6R)-3,4,5-trihydroxy-6-(hydroxymethyl)tetrahydropyran-2-yl]oxy-4-[(2S,3R,4S,5R)-3,4,5-trihydroxytetrahydropyran-2-yl]oxy-tetrahydropyran-2-carboxylic acid	3.74	925.48	252.6	2.05432e+07	2.40001e+07	2.34319e+07	152203-45-7		Terpenoids	Triterpenoids	C47H74O18
M00548-NEG	(2S,3R,4S,5S,6R)-2-[(2R,3R,4S,5S,6R)-4,5-dihydroxy-6-(hydroxymethyl)-2-(3-hydroxy-6-methyl-heptoxy)tetrahydropyran-3-yl]oxy-6-(hydroxymethyl)tetrahydropyran-3,4,5-triol	3.69	469.229	203.4	1.97939e+07	1.91815e+07	1.85685e+07					C20H38O12
M00485-POS	5-(2-hydroxy-4-methylphenyl)-6-methylheptan-2-one	3.73	235.169	242.7	2.23023e+09	2.21357e+09	2.22942e+09			Terpenoids	Sesquiterpenoids	C15H22O2
M00570-NEG	1,7,7-trimethyl-5-[(2R,3R,4S,5S,6R)-3,4,5-trihydroxy-6-(hydroxymethyl)oxan-2-yl]oxybicyclo[2.2.1]heptan-2-one	3.66	311.15	217.9	1.91792e+07	1.88883e+07	3.67601e+07			Terpenoids	Monoterpenoids	C16H26O7
M00502-POS	5,7-dihydroxy-2-methoxy-chromen-4-one	3.72	209.044	153.6	2.22716e+07	2.28948e+07	2.24238e+07	61780-28-7		Polyketides	Chromanes	C10H8O5
M00500-POS	(2R,3R,4S,5S,6R)-2-[[(3S,5R,6S,8R,9R,10R,12R,13R,14R,17S)-3,12-dihydroxy-4,4,8,10,14-pentamethyl-17-(5-methyl-1-methylene-hex-4-enyl)-2,3,5,6,7,9,11,12,13,15,16,17-dodecahydro-1H-cyclopenta[a]phenanthren-6-yl]oxy]-6-(hydroxymethyl)tetrahydropyran-3,4,5-triol	3.72	621.435	237.5	2.22037e+08	2.20892e+08	2.17152e+08	364779-15-7		Terpenoids	Triterpenoids	C36H60O8
M00228-POS	Mogroside I A1	3.87	639.446	243.5	2.21531e+07	1.06404e+07	1.1803e+07	88901-46-6		Terpenoids	Triterpenoids	C36H62O9
M00042-POS	N-Benzyloxycarbonylglycine	3.95	192.065	183.6	2.20728e+08	2.32832e+08	2.32277e+08	1138-80-3	C03710	Amino acids and Peptides	Small peptides	C10H11NO4
M00259-POS	(Z)-3-(4-oxo-5-propan-2-ylidene-2-propylfuran-3-yl)prop-2-enoic acid	3.86	219.101	221.5	2.19375e+07	2.17068e+07	2.05268e+07			Polyketides		C13H16O4
M00367-NEG	Asparagine	3.81	131.046	31.7	1.89666e+07	1.7658e+07	1.99781e+07	70-47-3	C00152	Amino acids and Peptides	Small peptides	C4H8N2O3
M00377-POS	Pipecolic acid	3.8	130.086	35.6	2.15427e+08	2.00701e+08	2.12633e+08	3105-95-1	C00408	Amino acids and Peptides	Small peptides	C6H11NO2
M00556-POS	Emapunil	3.68	402.19	229.8	2.14735e+07	2.10271e+07	2.19449e+07	226954-04-7		Alkaloids	Pseudoalkaloids	C23H23N5O2
M00418-NEG	Diglycine	3.76	131.046	31.7	1.89666e+07	1.7658e+07	1.99781e+07	556-50-3	C02037	Amino acids and Peptides	Small peptides	C4H8N2O3
M00450-NEG	3-Ureidopropionic acid	3.74	131.046	31.7	1.89666e+07	1.7658e+07	1.99781e+07	462-88-4	C02642	Amino acids and Peptides	Small peptides	C4H8N2O3
M00140-NEG	(Z)-2-hydroxyoctadec-9-enoic acid	3.91	297.243	300.8	1.89463e+07	1.81514e+07	1.79454e+07	56472-29-8		Fatty acids	Fatty Acids and Conjugates	C18H34O3
M00435-NEG	7-[(E)-6,7-dihydroxy-3,7-dimethyl-oct-2-enoxy]chromen-2-one	3.75	331.155	270.2	1.86005e+07	1.90593e+07	1.7683e+07	5980-09-6|14957-38-1		Shikimates and Phenylpropanoids	Coumarins	C19H24O5
M00202-POS	3-methoxy-1-methyl-quinolin-4-one	3.88	190.087	169.7	2.12957e+07	1.6508e+07	1.75172e+07			Alkaloids	Anthranilic acid alkaloids	C11H11NO2
M00163-NEG	4-Oxohexanoic acid	3.9	129.056	75.4	1.83877e+07	1.88364e+07	4.32717e+07	1117-74-4		Fatty acids	Fatty Acids and Conjugates	C6H10O3
M00566-POS	L-Valyl-L-phenylalanine	3.67	265.154	52.3	2.11194e+07	1.89049e+07	1.91983e+07	3918-92-1		Amino acids and Peptides	Small peptides	C14H20N2O3
M00598-POS	(4aS)-6,7-dihydroxy-1,1,4a-trimethyl-3,4,10,10a-tetrahydro-2H-phenanthren-9-one	3.58	275.161	227.4	2.08804e+07	2.06815e+07	2.494e+07	113332-25-5		Terpenoids	Diterpenoids	C17H22O3
M00605-POS	4-Hydroxy-3-methyl-6-(2-methyl-1,2,4a,5,6,7,8,8a-octahydronaphthalen-1-yl)pyran-2-one	3.56	275.161	227.4	2.08804e+07	2.06815e+07	2.494e+07			Polyketides	Cyclic polyketides	C17H22O3
M00029-POS	4,5-Dicaffeoylquinic acid	3.96	517.134	187.3	3.51838e+07	3.45784e+07	3.54932e+07	57378-72-0		Shikimates and Phenylpropanoids	Phenylpropanoids (C6-C3)	C25H24O12
M00083-POS	3,4-Dicaffeoylquinic acid	3.93	517.134	187.3	3.51838e+07	3.45784e+07	3.54932e+07	14534-61-3	C10468	Shikimates and Phenylpropanoids	Phenylpropanoids (C6-C3)	C25H24O12
M00445-NEG	2-Ketocaproic acid	3.74	129.056	75.4	1.83877e+07	1.88364e+07	4.32717e+07	2492-75-3	C00902	Fatty acids	Fatty Acids and Conjugates	C6H10O3
M00213-NEG	Sarcosine	3.88	88.0403	23.7	1.81712e+07	1.41758e+07	1.48005e+07	107-97-1	C00213	Amino acids and Peptides	Small peptides	C3H7NO2
M00214-NEG	Alanine	3.88	88.0403	23.7	1.81712e+07	1.41758e+07	1.48005e+07	56-41-7	C00041	Amino acids and Peptides	Small peptides	C3H7NO2
M00215-NEG	beta-Alanine	3.88	88.0403	23.7	1.81712e+07	1.41758e+07	1.48005e+07	107-95-9	C00099	Amino acids and Peptides	Small peptides	C3H7NO2
M00582-POS	Ganoderitriol M	3.63	475.382	303.6	2.06525e+07	1.92673e+07	1.93379e+07	1265906-35-1		Terpenoids	Triterpenoids	C30H50O4
M00535-POS	4-methoxy-6-methyl-7,8-dihydro-5H-[1,3]dioxolo[4,5-g]isoquinoline	3.7	222.112	193	2.05606e+07	2.08257e+07	2.11643e+07	550-10-7		Alkaloids	Tyrosine alkaloids	C12H15NO3
M00467-NEG	Ethyl 3-hydroxybenzoate	3.74	165.056	168	1.80944e+07	1.732e+07	1.72471e+07	7781-98-8		Shikimates and Phenylpropanoids	Phenolic acids (C6-C1)	C9H10O3
M00257-POS	Arctigenin	3.86	355.153	229.4	2.08732e+07	2.14809e+07	1.34221e+07	7770-78-7	C10545	Shikimates and Phenylpropanoids	Lignans	C21H24O6
M00515-POS	Deoxyadenosine	3.71	252.109	34.2	2.04816e+07	2.03813e+07	7.53435e+06	958-09-8	C00559	Carbohydrates	Nucleosides	C10H13N5O3
M00516-POS	5'-Deoxyadenosine	3.71	252.109	34.2	2.04816e+07	2.03813e+07	7.53435e+06	4754-39-6	C05198	Carbohydrates	Nucleosides	C10H13N5O3
M00324-POS	Tetrahydrocurcumin	3.83	355.153	229.4	2.08732e+07	2.14809e+07	1.34221e+07	36062-04-1		Shikimates and Phenylpropanoids	Diarylheptanoids	C21H24O6
M00488-POS	Chlorogenic acid	3.73	355.102	144.3	2.03882e+08	2.52746e+08	2.49417e+08	327-97-9	C00852	Shikimates and Phenylpropanoids	Phenylpropanoids (C6-C3)	C16H18O9
M00590-POS	Traumatic acid	3.62	211.132	179.3	2.02722e+07	1.84342e+07	2.06856e+07	6402-36-4	C16308	Fatty acids	Fatty Acids and Conjugates	C12H20O4
M00468-NEG	Desaminotyrosine	3.74	165.056	168	1.80944e+07	1.732e+07	1.72471e+07	501-97-3	C01744	Shikimates and Phenylpropanoids		C9H10O3
M00484-NEG	Ethyl 4-hydroxybenzoate	3.73	165.056	168	1.80944e+07	1.732e+07	1.72471e+07	120-47-8	D01647	Shikimates and Phenylpropanoids	Phenolic acids (C6-C1)	C9H10O3
M00530-NEG	2-Phenyllactic acid	3.7	165.056	168	1.80944e+07	1.732e+07	1.72471e+07	515-30-0		Shikimates and Phenylpropanoids		C9H10O3
M00568-NEG	4-Ethoxybenzoic acid	3.66	165.056	168	1.80944e+07	1.732e+07	1.72471e+07	619-86-3		Shikimates and Phenylpropanoids	Phenolic acids (C6-C1)	C9H10O3
M00143-NEG	3-Hydroxydecanoic acid	3.91	187.134	249.6	1.7994e+07	1.78488e+07	1.88458e+07	19526-23-9		Fatty acids	Fatty Acids and Conjugates	C10H20O3
M00359-POS	8-[3-oxo-2-[(E)-pent-2-enyl]cyclopenten-1-yl]octanoic acid	3.81	293.211	258	1.96332e+07	1.94793e+07	1.90747e+07	93633-61-5		Fatty acids	Octadecanoids	C18H28O3
M00584-POS	(9Z)-4,12,12-trimethyl-5-oxatricyclo[9.1.0.04,6]dodec-9-ene-9-carboxylic acid	3.63	251.164	190.8	1.95048e+07	1.89578e+07	1.26842e+07			Terpenoids	Sesquiterpenoids	C15H22O3
M00362-POS	Proline	3.81	116.07	30.5	1.94819e+08	1.91915e+08	1.25106e+08	147-85-3	C00148	Amino acids and Peptides	Small peptides	C5H9NO2
M00020-NEG	3-Phenylpropanoic acid	3.97	149.061	217.4	1.74803e+07	1.72041e+07	1.70613e+07	501-52-0	C05629	Shikimates and Phenylpropanoids		C9H10O2
M00520-POS	4-methoxy-2H-isoquinolin-1-one	3.71	176.071	188	1.91279e+07	2.13656e+07	1.97025e+07	31053-32-4		Alkaloids		C10H9NO2
M00131-NEG	4-Allylcatechol	3.91	149.061	217.4	1.74803e+07	1.72041e+07	1.70613e+07	1126-61-0		Shikimates and Phenylpropanoids	Phenylpropanoids (C6-C3)	C9H10O2
M00400-POS	Melibiose	3.78	365.105	26	1.90572e+09	1.42199e+09	1.41512e+09	60033-03-6	C05402	Carbohydrates	Saccharides	C12H22O11
M00401-POS	Maltose	3.78	365.105	26	1.90572e+09	1.42199e+09	1.41512e+09	69-79-4	C00208	Carbohydrates	Saccharides	C12H22O11
M00030-POS	Benzoylmesaconine	3.96	590.295	174.1	1.90116e+07	2.00716e+07	1.85066e+07	63238-67-5		Alkaloids	Pseudoalkaloids	C31H43NO10
M00146-NEG	4'-Hydroxy-3'-methylacetophenone	3.9	149.061	217.4	1.74803e+07	1.72041e+07	1.70613e+07	876-02-8		Shikimates and Phenylpropanoids		C9H10O2
M00193-NEG	2,6-Dimethyl-4-hydroxybenzaldehyde	3.88	149.061	217.4	1.74803e+07	1.72041e+07	1.70613e+07	70547-87-4				C9H10O2
M00194-NEG	4'-Hydroxy-2'-methylacetophenone	3.88	149.061	217.4	1.74803e+07	1.72041e+07	1.70613e+07	875-59-2				C9H10O2
M00218-NEG	2'-Hydroxy-4'-methylacetophenone	3.87	149.061	217.4	1.74803e+07	1.72041e+07	1.70613e+07	6921-64-8				C9H10O2
M00286-POS	1,7-diazatricyclo[7.3.0.03,7]dodecane-2,8-dione	3.85	195.113	42.3	1.87786e+07	1.98451e+07	2.00445e+07			Alkaloids	Lysine alkaloids	C10H14N2O2
M00233-NEG	2-[(1S,2S,4aR,8aS)-1-hydroxy-4a-methyl-8-methylene-decalin-2-yl]prop-2-enoic acid	3.87	249.149	265.1	1.68754e+07	1.65466e+07	1.63576e+07	58728-37-3		Terpenoids	Sesquiterpenoids	C15H22O3
M00137-POS	Zearalanone	3.91	321.169	215.1	1.84297e+07	1.66489e+07	1.69409e+07	5975-78-0	C14754	Polyketides	Macrolides	C18H24O5
M00188-NEG	5-Hydroxymethylfurfural	3.89	125.024	40.2	1.68592e+07	1.52571e+07	1.6055e+07	67-47-0	C11101	Polyketides	Cyclic polyketides	C6H6O3
M00464-NEG	(2R,3R,4S,5S,6R)-2-[2-(4-methoxyphenyl)ethoxy]-6-[[(2S,3R,4S,5S)-3,4,5-trihydroxytetrahydropyran-2-yl]oxymethyl]tetrahydropyran-3,4,5-triol	3.74	445.172	190.4	1.67428e+07	1.68481e+07	1.6741e+07			Shikimates and Phenylpropanoids	Phenylethanoids (C6-C2)	C20H30O11
M00040-POS	1-Deoxypebrolide	3.95	415.211	255.7	1.83115e+08	8.42578e+07	8.94883e+07			Terpenoids	Sesquiterpenoids	C24H30O6
M00266-NEG	[(2R,3R,4R,8S,10R,11R)-2,3,11-trihydroxy-4,6,6,10-tetramethyl-8-tricyclo[5.3.1.04,11]undecanyl] acetate	3.86	311.186	197.7	1.65974e+07	1.69424e+07	1.70749e+07			Terpenoids	Sesquiterpenoids	C17H28O5
M00364-NEG	Nordihydroguaiaretic acid	3.81	301.148	243.7	1.61521e+07	1.46922e+07	2.00676e+07	500-38-9	C10719	Shikimates and Phenylpropanoids	Lignans	C18H22O4
M00596-NEG	Pinobanksin	3.59	271.065	207.3	1.59832e+07	1.75789e+07	1.62748e+07	96335-75-0	C09826	Shikimates and Phenylpropanoids	Flavonoids	C15H12O5
M00604-NEG	6-hydroxy-1,5-dimethoxy-xanthen-9-one	3.57	271.065	207.3	1.59832e+07	1.75789e+07	1.62748e+07	162441-68-1		Shikimates and Phenylpropanoids	Xanthones	C15H12O5
M00612-NEG	3,7-dihydroxy-9-methoxy-1-methyl-benzo[c]chromen-6-one	3.5	271.065	207.3	1.59832e+07	1.75789e+07	1.62748e+07	23452-05-3		Shikimates and Phenylpropanoids	Coumarins	C15H12O5
M00614-NEG	1,6-dihydroxy-3-methoxy-8-methyl-xanthen-9-one	3.48	271.065	207.3	1.59832e+07	1.75789e+07	1.62748e+07	3569-83-3		Polyketides	Xanthones	C15H12O5
M00145-NEG	[6-[3,4-dihydroxy-2,5-bis(hydroxymethyl)tetrahydrofuran-2-yl]oxy-3,4,5-trihydroxy-tetrahydropyran-2-yl]methyl (E)-3-(4-hydroxy-3-methoxy-phenyl)prop-2-enoate	3.91	517.157	164.5	1.58069e+07	1.60454e+07	1.59731e+07	137941-45-8		Shikimates and Phenylpropanoids	Phenylpropanoids (C6-C3)	C22H30O14
M00425-NEG	coumaroyl(3-OMe)(-3)Glc(a1-2b)L-Fruf	3.75	517.157	164.5	1.58069e+07	1.60454e+07	1.59731e+07			Shikimates and Phenylpropanoids		C22H30O14
M00512-NEG	coumaroyl(3-OMe)(-2)Glc(a1-2b)L-Fruf	3.71	517.157	164.5	1.58069e+07	1.60454e+07	1.59731e+07			Shikimates and Phenylpropanoids	Phenylpropanoids (C6-C3)	C22H30O14
M00152-POS	LPC(18:2/0:0)	3.9	520.339	289.6	1.79346e+08	1.81424e+08	1.87708e+08	22252-07-9	C04100	Fatty acids	Glycerophospholipids	C26H50NO7P
M00487-POS	Nonaethylene glycol	3.73	415.253	156.4	1.75155e+07	1.87162e+07	1.82539e+07	3386-18-3		Fatty acids	Glycerolipids	C18H38O10
M00577-NEG	6-[(E)-3,4-dihydroxypent-1-enyl]pyran-2-one	3.65	177.056	184.2	1.57779e+07	3.08936e+06	1.66172e+07			Polyketides	Cyclic polyketides	C10H12O4
M00119-NEG	(E)-5-[(1S,8aS)-5,5,8a-trimethyl-2-methylene-decalin-1-yl]-3-(hydroxymethyl)-2-oxo-pent-3-enoic acid	3.92	333.207	284.3	1.57283e+07	1.5412e+07	1.52726e+07			Terpenoids	Diterpenoids	C20H30O4
M00196-NEG	5,9-dimethyltetracyclo[11.2.1.01,10.04,9]hexadecane-5,14-dicarboxylic acid	3.88	333.207	284.3	1.57283e+07	1.5412e+07	1.52726e+07			Terpenoids	Diterpenoids	C20H30O4
M00221-NEG	5-[(E)-4-carboxy-3-methyl-but-3-enyl]-1,4a-dimethyl-6-methylene-decalin-1-carboxylic acid	3.87	333.207	284.3	1.57283e+07	1.5412e+07	1.52726e+07			Terpenoids	Diterpenoids	C20H30O4
M00322-NEG	1,10a-dihydroxy-4,4,7,11b-tetramethyl-1,2,3,4a,5,6,6a,7,11,11a-decahydronaphtho[2,1-f]benzofuran-9-one	3.83	333.207	284.3	1.57283e+07	1.5412e+07	1.52726e+07			Terpenoids	Diterpenoids	C20H30O4
M00406-NEG	6,9a,11a-Trimethyl-4-oxo-1,2,3a,3b,5,5a,7,8,9,9b,10,11-dodecahydronaphtho[1,2-g][1]benzofuran-6-carboxylic acid	3.77	333.207	284.3	1.57283e+07	1.5412e+07	1.52726e+07			Terpenoids	Diterpenoids	C20H30O4
M00343-POS	Mogroside IIA1	3.82	783.487	225.2	1.69427e+07	2.01024e+07	1.63308e+07	88901-44-4		Terpenoids	Triterpenoids	C42H72O14
M00358-POS	Mogroside II-A	3.81	783.487	225.2	1.69427e+07	2.01024e+07	1.63308e+07	1613527-65-3		Terpenoids	Triterpenoids	C42H72O14
M00580-POS	Gypenoside LI	3.63	783.487	225.2	1.69427e+07	2.01024e+07	1.63308e+07	94987-10-7		Terpenoids	Triterpenoids	C42H72O14
M00581-POS	Gypenoside L	3.63	783.487	225.2	1.69427e+07	2.01024e+07	1.63308e+07	94987-09-4		Terpenoids	Triterpenoids	C42H72O14
M00237-NEG	3-Methoxyphenylacetic acid	3.87	165.056	193.3	1.55235e+07	1.50283e+07	2.1959e+07	1798-09-0		Shikimates and Phenylpropanoids	Phenolic acids (C6-C1)	C9H10O3
M00388-POS	Choline	3.79	104.107	33.2	1.68744e+09	1.87368e+09	1.5659e+09	62-49-7	C00114			C5H14NO
M00304-NEG	3-(2-Hydroxyphenyl)propanoic acid	3.84	165.056	193.3	1.55235e+07	1.50283e+07	2.1959e+07	495-78-3	C01198	Shikimates and Phenylpropanoids		C9H10O3
M00026-POS	Aurantiamide acetate	3.96	445.211	251.7	1.6853e+07	1.55216e+07	1.54333e+07	56121-42-7		Amino acids and Peptides	Small peptides	C27H28N2O4
M00116-POS	2-Piperidone	3.92	100.076	37.6	1.68124e+07	1.75561e+07	1.82669e+07	675-20-7		Alkaloids	Lysine alkaloids	C5H9NO
M00529-POS	5-Aminopentanoic acid	3.7	100.076	37.6	1.68124e+07	1.75561e+07	1.82669e+07	660-88-8	C00431	Fatty acids	Fatty Acids and Conjugates	C5H11NO2
M00455-POS	(1R,10S,12S,15S,16R,17S)-13-methyl-15-vinyl-19-oxa-3,13-diazahexacyclo[14.3.1.02,10.04,9.010,15.012,17]icosa-2,4,6,8-tetraene	3.74	307.176	151	1.67512e+09	1.68404e+09	1.64051e+09			Alkaloids	Tryptophan alkaloids	C20H22N2O
M00497-NEG	3-(3-Hydroxyphenyl)propanoic acid	3.72	165.056	193.3	1.55235e+07	1.50283e+07	2.1959e+07	621-54-5	C11457	Shikimates and Phenylpropanoids		C9H10O3
M00160-NEG	13(S)-HpOTrE	3.9	291.197	273	1.54353e+07	1.57479e+07	1.5924e+07	67597-26-6	C04785	Fatty acids	Fatty Acids and Conjugates	C18H30O4
M00503-POS	Stachydrine	3.72	144.102	56.5	1.64033e+07	1.64886e+07	1.60235e+07	4136-37-2	C10172	Alkaloids	Ornithine alkaloids	C7H13NO2
M00069-POS	Diacetyl	3.94	87.0439	27.7	1.63545e+08	1.54771e+08	1.44171e+08	431-03-8	C00741	Fatty acids	Fatty acyls	C4H6O2
M00334-NEG	Hydroxytyrosol acetate	3.83	195.066	176.9	1.53535e+07	1.54492e+07	1.51646e+07	69039-02-7		Shikimates and Phenylpropanoids	Phenylethanoids (C6-C2)	C10H12O4
M00453-POS	Tryptophol	3.74	144.081	142.3	1.61091e+07	1.53168e+07	1.54894e+07	526-55-6	C00955	Alkaloids	Tryptophan alkaloids	C10H11NO
M00449-NEG	Homoveratric acid	3.74	195.066	176.9	1.53535e+07	1.54492e+07	1.51646e+07	93-40-3		Shikimates and Phenylpropanoids	Phenolic acids (C6-C1)	C10H12O4
M00514-NEG	Hydroferulic acid	3.71	195.066	176.9	1.53535e+07	1.54492e+07	1.51646e+07	1135-23-5		Shikimates and Phenylpropanoids		C10H12O4
M00368-NEG	2,4-Dihydroxybutanoic acid	3.81	119.035	27.7	1.5266e+07	2.03312e+07	2.10426e+07	1518-62-3		Fatty acids	Fatty Acids and Conjugates	C4H8O4
M00498-NEG	Purine	3.72	119.035	27.7	1.5266e+07	2.03312e+07	2.10426e+07	120-73-0	C15587	Alkaloids	Pseudoalkaloids	C5H4N4
M00093-NEG	Stearidonic acid	3.93	275.201	300.4	1.51744e+07	1.57115e+07	1.36021e+07	20290-75-9	C16300	Fatty acids	Fatty Acids and Conjugates	C18H28O2
M00558-POS	Xanthoxylin	3.68	197.081	195.6	1.59175e+07	1.51157e+07	1.53498e+07	90-24-4	C10726	Polyketides	Phloroglucinols	C10H12O4
M00511-NEG	N-Acetyltryptophan	3.72	245.093	183.2	1.51585e+07	1.48621e+07	1.49099e+07	1218-34-4	C03137	Amino acids and Peptides	Small peptides	C13H14N2O3
M00392-NEG	2,4,6-Trihydroxybenzoic acid	3.79	169.014	64.6	1.51482e+07	1.34366e+07	1.37228e+07	83-30-7		Shikimates and Phenylpropanoids	Phenolic acids (C6-C1)	C7H6O5
M00402-NEG	(2R,3S,4S,5R,6S)-2-(hydroxymethyl)-6-(3-methoxy-4-prop-2-enylphenoxy)oxane-3,4,5-triol	3.78	307.118	242.9	1.50633e+07	1.63854e+07	1.6084e+07			Shikimates and Phenylpropanoids	Phenylpropanoids (C6-C3)	C16H22O7
M00236-NEG	2-(4-hydroxyphenyl)ethyl (E)-3-(4-hydroxy-3-methoxy-phenyl)prop-2-enoate	3.87	313.108	228.3	1.49879e+07	1.51575e+07	1.64875e+07	84873-15-4		Shikimates and Phenylpropanoids	Phenylpropanoids (C6-C3)	C18H18O5
M00415-NEG	(2S)-5,7-dimethoxy-2-(4-methoxyphenyl)chroman-4-one	3.76	313.108	228.3	1.49879e+07	1.51575e+07	1.64875e+07	38302-15-7		Shikimates and Phenylpropanoids	Flavonoids	C18H18O5
M00336-NEG	Mannitol	3.83	181.071	23.8	1.46182e+07	1.47895e+07	1.47575e+07	69-65-8	C00392	Carbohydrates	Saccharides	C6H14O6
M00081-NEG	2-[(1R,2R)-3-oxo-2-[(Z)-5-[3,4,5-trihydroxy-6-(hydroxymethyl)tetrahydropyran-2-yl]oxypent-2-enyl]cyclopentyl]acetic acid	3.94	387.166	159.6	1.44363e+07	1.47746e+07	1.4394e+07	124649-25-8		Fatty acids	Fatty acyl glycosides	C18H28O9
M00211-NEG	5-ketocaproate	3.88	129.056	56.6	1.41034e+07	9.72798e+06	1.14968e+07	448671	C02129	Fatty acids	Fatty Acids and Conjugates	C6H10O3
M00075-NEG	3-Hydroxyoctanoic acid	3.94	159.102	216.7	1.39213e+07	1.27894e+07	1.38554e+07	14292-27-4	C20793	Fatty acids	Fatty Acids and Conjugates	C8H16O3
M00394-NEG	2-Hydroxyoctanoic acid	3.78	159.102	216.7	1.39213e+07	1.27894e+07	1.38554e+07	617-73-2		Fatty acids	Fatty Acids and Conjugates	C8H16O3
M00476-NEG	5-Hydroxyvalproic acid	3.73	159.102	216.7	1.39213e+07	1.27894e+07	1.38554e+07	53660-23-4	C16650	Fatty acids	Fatty Acids and Conjugates	C8H16O3
M00014-NEG	alpha-CEHC (alpha-Carboxyethyl hydrochroman)	3.98	277.144	241	1.36225e+07	1.3074e+07	1.32262e+07	4072-32-6		Terpenoids	Meroterpenoids	C16H22O4
M00120-NEG	beta-Chamigrenic acid	3.92	233.155	273	1.34394e+07	1.32672e+07	1.38396e+07			Terpenoids	Sesquiterpenoids	C15H22O2
M00172-NEG	(1S,5S,8S,9R)-2,5,9-trimethyltricyclo[6.3.0.01,5]undec-2-ene-3-carboxylic acid	3.89	233.155	273	1.34394e+07	1.32672e+07	1.38396e+07			Terpenoids	Sesquiterpenoids	C15H22O2
M00173-NEG	2,10,10-trimethyltricyclo[6.3.0.01,5]undec-6-ene-6-carboxylic acid	3.89	233.155	273	1.34394e+07	1.32672e+07	1.38396e+07			Terpenoids	Sesquiterpenoids	C15H22O2
M00174-NEG	1,1,9a-trimethyl-3,4,8,9-tetrahydro-2H-benzo[7]annulene-7-carboxylic acid	3.89	233.155	273	1.34394e+07	1.32672e+07	1.38396e+07			Terpenoids	Sesquiterpenoids	C15H22O2
M00501-POS	5'-Methylthioadenosine	3.72	298.096	154	1.52982e+08	1.51086e+08	1.4875e+08	2457-80-9	C00170	Carbohydrates	Nucleosides	C11H15N5O3S
M00345-POS	N6,N6,N6-Trimethyllysine	3.82	189.159	23.4	1.52719e+07	1.49371e+07	1.59996e+07	19253-88-4	C03793	Amino acids and Peptides	Small peptides	C9H20N2O2
M00222-NEG	(E)-5-(2,3-dimethyl-3-tricyclo[2.2.1.02,6]heptanyl)-2-methyl-pent-2-enoic acid	3.87	233.155	273	1.34394e+07	1.32672e+07	1.38396e+07	74642-79-8		Terpenoids	Sesquiterpenoids	C15H22O2
M00049-NEG	2,5-Di-tert-butylhydroquinone	3.95	221.155	257.8	1.34198e+07	4.0126e+07	1.33679e+07	88-58-4		Shikimates and Phenylpropanoids		C14H22O2
M00052-NEG	3',4'-Dihydroxyacetophenone	3.95	151.04	146.8	1.30634e+07	1.29055e+07	5.4926e+06	1197-09-7	C10675	Shikimates and Phenylpropanoids		C8H8O3
M00061-NEG	3,5-Dihydroxyacetophenone	3.94	151.04	146.8	1.30634e+07	1.29055e+07	5.4926e+06	51863-60-6		Shikimates and Phenylpropanoids		C8H8O3
M00068-POS	Maculosin	3.94	261.123	137	1.51415e+07	1.36674e+07	2.25115e+07	967564	C10605	Amino acids and Peptides	Small peptides	C14H16N2O3
M00443-NEG	2',4'-Dihydroxyacetophenone	3.74	151.04	146.8	1.30634e+07	1.29055e+07	5.4926e+06	89-84-9	C03663	Shikimates and Phenylpropanoids		C8H8O3
M00436-NEG	1-hydroxy-1-(hydroxymethyl)-8,8-dimethyl-2-oxo-4a,6a,7,9-tetrahydro-4H-pentaleno[1,6a-c]pyran-5-carboxylic acid	3.75	295.119	186.8	1.30489e+07	1.06275e+07	1.26917e+07			Terpenoids	Sesquiterpenoids	C15H20O6
M00074-NEG	Sebacic acid	3.94	201.113	226.4	1.30001e+07	1.51904e+07	1.34678e+07	111-20-6	C08277	Fatty acids	Fatty Acids and Conjugates	C10H18O4
M00104-NEG	(2E,4E)-5-[8-hydroxy-1,5-dimethyl-3-[3,4,5-trihydroxy-6-(hydroxymethyl)tetrahydropyran-2-yl]oxy-6-oxabicyclo[3.2.1]octan-8-yl]-3-methyl-penta-2,4-dienoic acid	3.93	443.193	140.6	1.27301e+07	1.3895e+07	1.22272e+07			Terpenoids	Apocarotenoids	C21H32O10
M00268-NEG	Pyrocatechol	3.86	109.029	101.4	1.25107e+07	1.07844e+07	1.14315e+07	120-80-9	C00090	Shikimates and Phenylpropanoids		C6H6O2
M00269-NEG	Hydroquinone	3.86	109.029	101.4	1.25107e+07	1.07844e+07	1.14315e+07	123-31-9	C00530	Shikimates and Phenylpropanoids		C6H6O2
M00033-NEG	Undecanoic acid	3.96	185.155	289.7	1.22358e+07	1.18406e+07	1.16628e+07	112-37-8	C17715	Fatty acids	Fatty Acids and Conjugates	C11H22O2
M00523-NEG	(3aR,5S,7S,8R,8aS,9aR)-7,8-dihydroxy-5,8a-dimethyl-1-methylene-4,5,5a,6,7,8,9,9a-octahydro-3aH-azuleno[6,5-b]furan-2-one	3.71	265.144	268.7	1.19269e+07	2.97074e+07	2.68939e+07			Terpenoids	Sesquiterpenoids	C15H22O4
M00524-NEG	3a,8-dihydroxy-3,5a,9-trimethyl-4,5,6,7,8,9b-hexahydro-3H-benzo[g]benzofuran-2-one	3.71	265.144	268.7	1.19269e+07	2.97074e+07	2.68939e+07			Terpenoids	Sesquiterpenoids	C15H22O4
M00602-NEG	Chloroquine	3.58	318.171	220.3	1.15897e+07	1.22212e+07	1.23114e+07	19851	C07625	Alkaloids		C18H26ClN3
M00217-NEG	Stearic acid	3.88	283.264	302.4	1.14448e+07	1.27577e+07	1.86372e+07	21128	C01530	Fatty acids	Fatty Acids and Conjugates	C18H36O2
M00572-POS	Retinoic acid (Vitamin A acid)	3.65	301.216	263.3	1.46409e+07	1.42834e+07	1.33974e+07	302-79-4	C00777	Terpenoids	Diterpenoids	C20H28O2
M00100-NEG	2-(4-Hydroxy-4,8-dimethyl-6-oxo-7-propan-2-yl-1-bicyclo[3.2.1]octanyl)acetic acid	3.93	267.16	215	1.14421e+07	1.17742e+07	1.16927e+07			Terpenoids	Sesquiterpenoids	C15H24O4
M00583-POS	3,9-dihydroxy-4,7-dimethyl-1-[(Z)-1-methylprop-1-enyl]benzo[b][1,4]benzodioxepin-6-one	3.63	327.122	201.3	1.46081e+07	1.41713e+07	1.4029e+07			Polyketides	Aromatic polyketides	C19H18O5
M00308-POS	3-(1-carboxyvinyloxy)benzoic acid	3.84	209.044	166.9	1.45557e+07	1.36049e+07	1.39613e+07	16929-37-6	C20772	Shikimates and Phenylpropanoids	Phenolic acids (C6-C1)	C10H8O5
M00600-NEG	9-phenyl-1-(2,4,6-trihydroxyphenyl)nonan-1-one	3.58	341.179	320.4	1.1349e+07	1.10007e+07	6.24033e+06	119736-95-7		Polyketides	Phloroglucinols	C21H26O4
M00576-NEG	2-hydroxy-6-(4-hydroxy-2-methoxy-6-methoxycarbonyl-phenoxy)-4-methyl-benzoic acid	3.65	329.067	195.4	1.08751e+07	1.84488e+07	1.00207e+07	577-64-0		Polyketides	Diphenyl ethers (DPEs)	C17H16O8
M00168-NEG	4-Aminobutyric acid	3.9	102.056	27.4	1.07241e+07	9.59186e+06	1.0456e+07	20791	C00334	Amino acids and Peptides	Small peptides	C4H9NO2
M00177-NEG	2-Aminoisobutyric acid	3.89	102.056	27.4	1.07241e+07	9.59186e+06	1.0456e+07	62-57-7	C03665	Amino acids and Peptides	Small peptides	C4H9NO2
M00263-POS	Aristeromycin	3.86	266.123	26.4	1.40659e+08	1.38524e+08	1.37502e+08	19186-33-5		Carbohydrates	Nucleosides	C11H15N5O3
M00178-NEG	3-Aminobutanoic acid	3.89	102.056	27.4	1.07241e+07	9.59186e+06	1.0456e+07	541-48-0		Amino acids and Peptides	Small peptides	C4H9NO2
M00276-NEG	2-Aminobutyric acid	3.85	102.056	27.4	1.07241e+07	9.59186e+06	1.0456e+07	1492-24-6	C02356	Amino acids and Peptides	Small peptides	C4H9NO2
M00277-NEG	Dimethylglycine	3.85	102.056	27.4	1.07241e+07	9.59186e+06	1.0456e+07	1118-68-9	C01026	Amino acids and Peptides	Small peptides	C4H9NO2
M00258-POS	5-butyl-4-methoxy-6-methyl-pyran-2-one	3.86	179.106	227.9	1.39061e+07	1.44151e+07	1.39564e+07			Polyketides	Cyclic polyketides	C11H16O3
M00086-POS	DEHP	3.93	391.283	330.4	1.37835e+07	1.43864e+07	1.52267e+07	117-81-7	C03690	Shikimates and Phenylpropanoids	Phenolic acids (C6-C1)	C24H38O4
M00397-POS	Monobutyl phthalate	3.78	223.096	217.8	1.37817e+07	1.37299e+07	1.34194e+07	131-70-4		Shikimates and Phenylpropanoids	Phenolic acids (C6-C1)	C12H14O4
M00386-POS	4-methyl-6-phenyl-pyran-2-one	3.79	187.075	215	1.37684e+08	1.34563e+08	1.37502e+08	4467-30-5		Polyketides	Cyclic polyketides	C12H10O2
M00307-POS	2-(2,6-dihydroxyphenyl)-3,5,7-trihydroxy-chromone	3.84	303.05	180.3	1.37485e+07	1.18227e+07	1.37201e+07	92519-95-4		Shikimates and Phenylpropanoids	Flavonoids	C15H10O7
M00481-POS	Quercetin	3.73	303.05	180.3	1.37485e+07	1.18227e+07	1.37201e+07	117-39-5	C00389	Shikimates and Phenylpropanoids	Flavonoids	C15H10O7
M00494-NEG	N-Acetylvaline	3.73	158.082	41.9	1.07229e+07	9.38938e+06	1.55203e+07	96-81-1		Amino acids and Peptides	Small peptides	C7H13NO3
M00533-NEG	2-Methylbutyrylglycine	3.7	158.082	41.9	1.07229e+07	9.38938e+06	1.55203e+07	52320-67-9		Amino acids and Peptides	Small peptides	C7H13NO3
M00472-NEG	2,4-Dihydroxybenzoic acid	3.74	153.019	44.3	1.04413e+07	9.80794e+06	9.02786e+06	89-86-1		Shikimates and Phenylpropanoids	Phenolic acids (C6-C1)	C7H6O4
M00499-NEG	2,3-Dihydroxybenzoic acid (Pyrocatechuic acid)	3.72	153.019	44.3	1.04413e+07	9.80794e+06	9.02786e+06	303-38-8	C00196	Shikimates and Phenylpropanoids	Phenolic acids (C6-C1)	C7H6O4
M00380-NEG	2,6-Dimethylphenol	3.8	121.066	213.3	1.04385e+07	9.52695e+06	9.49137e+06	576-26-1				C8H10O
M00396-NEG	2,5-Dimethylphenol	3.78	121.066	213.3	1.04385e+07	9.52695e+06	9.49137e+06	97-58-4		Terpenoids		C8H10O
M00456-NEG	7-(1-hydroxy-1-methyl-ethyl)-1,4a-dimethyl-2,3,4,9,10,10a-hexahydrophenanthrene-1-carboxylic acid	3.74	315.196	308.6	1.04324e+07	1.06023e+07	1.07564e+07	54113-95-0		Terpenoids	Diterpenoids	C20H28O3
M00144-NEG	2-(1-carboxyethyl)-5-methyl-cyclopentanecarboxylic acid	3.91	199.097	210.9	1.03072e+07	1.12205e+07	1.12801e+07	32603-11-5		Amino acids and Peptides	Small peptides	C10H16O4
M00507-POS	Adenosine	3.72	268.104	32.7	1.3352e+09	1.40895e+09	5.04819e+08	58-61-7	C00212	Carbohydrates	Nucleosides	C10H13N5O4
M00035-NEG	(2R,3S,4S,5R,6R)-2-[[(2S,3R,4R)-3,4-dihydroxy-4-(hydroxymethyl)tetrahydrofuran-2-yl]oxymethyl]-6-(2-phenylethoxy)tetrahydropyran-3,4,5-triol	3.96	415.161	172.9	1.02511e+07	6.65395e+06	6.88697e+06			Shikimates and Phenylpropanoids	Phenylethanoids (C6-C2)	C19H28O10
M00148-NEG	2-(2-phenylethoxy)-6-[(3,4,5-trihydroxytetrahydropyran-2-yl)oxymethyl]tetrahydropyran-3,4,5-triol	3.9	415.161	172.9	1.02511e+07	6.65395e+06	6.88697e+06	129932-48-5		Shikimates and Phenylpropanoids	Phenylethanoids (C6-C2)	C19H28O10
M00105-NEG	Acetylleucine	3.93	172.098	135.1	1.01673e+07	1.1473e+07	1.4382e+07	1188-21-2	C02710	Amino acids and Peptides	Small peptides	C8H15NO3
M00271-NEG	2-Hydroxyhexanedioic acid	3.86	143.035	26.7	1.01349e+07	1.27378e+07	1.07975e+07	18294-85-4	C02360	Fatty acids	Fatty Acids and Conjugates	C6H10O5
M00423-NEG	5,7-Dihydroxychromone	3.76	177.019	184.2	1.00331e+07	1.11338e+07	1.21897e+07	31721-94-5	C09001	Polyketides	Chromanes	C9H6O4
M00346-NEG	Calenduloside E	3.82	631.385	309.9	1.00128e+07	8.72712e+06	8.91312e+06	26020-14-4	C08964	Terpenoids	Triterpenoids	C36H56O9
M00234-NEG	1,4-dihydroxy-6,6,9a-trimethyl-4,5,5a,7,8,9-hexahydro-1H-benzo[e]isobenzofuran-3-one	3.87	265.144	254.5	9.79951e+06	9.18666e+06	8.71699e+06			Terpenoids	Sesquiterpenoids	C15H22O4
M00235-NEG	1,9b-dihydroxy-6,6,9a-trimethyl-1,5,5a,7,8,9-hexahydrobenzo[e]isobenzofuran-3-one	3.87	265.144	254.5	9.79951e+06	9.18666e+06	8.71699e+06			Terpenoids	Sesquiterpenoids	C15H22O4
M00183-NEG	Methyl pentadecanoate	3.89	255.233	329.3	9.51434e+06	9.84896e+06	1.22475e+07			Fatty acids	Fatty esters	C16H32O2
M00181-POS	1-Methylpyrrolidine	3.89	86.0963	28.5	1.24767e+08	1.32067e+08	1.36502e+08	120-94-5		Alkaloids	Lysine alkaloids	C5H11N
M00338-NEG	Palmitic acid	3.82	255.233	329.3	9.51434e+06	9.84896e+06	1.22475e+07	21096	C00249	Fatty acids	Fatty Acids and Conjugates	C16H32O2
M00387-POS	Tyramine	3.79	120.081	36.8	1.21561e+08	1.55302e+08	1.3498e+08	51-67-2	C00483	Alkaloids	Tyrosine alkaloids	C8H11NO
M00509-NEG	Suberic acid	3.72	173.082	184.4	9.37247e+06	9.0096e+06	9.25072e+06	505-48-6	C08278	Fatty acids	Fatty Acids and Conjugates	C8H14O4
M00001-NEG	5-[(Z)-5-hydroxy-3-methyl-pent-3-enyl]-1,4a-dimethyl-6-methylene-decalin-1-carboxylic acid	4	319.228	271.4	9.06416e+06	8.54126e+06	8.28434e+06			Terpenoids	Diterpenoids	C20H32O3
M00002-NEG	14-(hydroxymethyl)-5,9-dimethyl-tetracyclo[11.2.1.01,10.04,9]hexadecane-5-carboxylic acid	3.99	319.228	271.4	9.06416e+06	8.54126e+06	8.28434e+06			Terpenoids	Diterpenoids	C20H32O3
M00003-NEG	(5S,9R)-14-(hydroxymethyl)-5,9-dimethyl-tetracyclo[11.2.1.01,10.04,9]hexadecane-5-carboxylic acid	3.99	319.228	271.4	9.06416e+06	8.54126e+06	8.28434e+06			Terpenoids	Diterpenoids	C20H32O3
M00004-NEG	(2E,6E,10E)-12-hydroxy-6,10-dimethyl-2-(4-methylpent-3-enyl)dodeca-2,6,10-trienoic acid	3.99	319.228	271.4	9.06416e+06	8.54126e+06	8.28434e+06			Terpenoids	Diterpenoids	C20H32O3
M00082-NEG	(E)-5-[(1R,3S,4aS,5S,8aS)-3-hydroxy-1,4a,5-trimethyl-2-methylidene-4,5,6,7,8,8a-hexahydro-3H-naphthalen-1-yl]-3-methylpent-2-enoic acid	3.93	319.228	271.4	9.06416e+06	8.54126e+06	8.28434e+06			Terpenoids	Diterpenoids	C20H32O3
M00537-NEG	(2E,5E)-3,5,7-trimethylocta-2,5-dienedioic acid	3.7	211.098	177.8	9.01302e+06	9.25381e+06	9.18792e+06			Fatty acids	Fatty Acids and Conjugates	C11H16O4
M00203-NEG	cis-9-Palmitoleic acid	3.88	253.217	316.8	9.01169e+06	9.29704e+06	1.12058e+07	373-49-9	C08362	Fatty acids	Fatty Acids and Conjugates	C16H30O2
M00360-POS	Cordycepin	3.81	252.109	34.2	2.04816e+07	2.03813e+07	7.53435e+06	73-03-0	C08431	Carbohydrates	Nucleosides	C10H13N5O3
M00048-NEG	Ligustilide	3.95	189.092	259.8	8.96871e+06	9.1141e+06	8.51312e+06	4431-01-0	C16987	Polyketides	Cyclic polyketides	C12H14O2
M00547-NEG	Ziprasidone	3.69	411.108	217.1	8.8744e+06	7.72362e+06	1.19672e+07	146939-27-7	C07568	Alkaloids	Tryptophan alkaloids	C21H21ClN4OS
M00466-NEG	(2R,3R,4S,5S,6R)-2-[[(2R,3S,4S,5R,6S)-6-(4-allyl-2-methoxy-phenoxy)-3,4,5-trihydroxy-tetrahydropyran-2-yl]methoxy]-6-(hydroxymethyl)tetrahydropyran-3,4,5-triol	3.74	487.183	169.5	8.79216e+06	8.42712e+06	8.27747e+06			Shikimates and Phenylpropanoids	Phenylpropanoids (C6-C3)	C22H32O12
M00046-NEG	16-Hydroxypalmitic acid	3.95	271.228	284.7	8.78103e+06	6.25314e+06	8.19808e+06	506-13-8	C18218	Fatty acids	Fatty Acids and Conjugates	C16H32O3
M00134-NEG	2-Hydroxypalmitic acid	3.91	271.228	284.7	8.78103e+06	6.25314e+06	8.19808e+06	764-67-0		Fatty acids	Fatty Acids and Conjugates	C16H32O3
M00290-NEG	1,3,6-trihydroxy-8-(3-hydroxy-3-methyl-butyl)-7-methoxy-2-(3-methylbut-2-enyl)xanthen-9-one	3.85	427.176	279.7	8.36749e+06	7.86728e+06	7.49818e+06	107390-08-9		Shikimates and Phenylpropanoids	Xanthones	C24H28O7
M00067-POS	Corydaldine (tautomeric structure 1)	3.94	208.096	173.5	1.12215e+08	1.16808e+08	1.14348e+08	493-49-2		Alkaloids	Pseudoalkaloids	C11H13NO3
M00267-NEG	Valeric acid	3.86	101.061	193.7	8.28089e+06	7.9806e+06	8.24784e+06	109-52-4	C00803	Fatty acids	Fatty Acids and Conjugates	C5H10O2
M00200-POS	Hexahydrocurcumin	3.88	375.18	213.6	2.03983e+07	2.13667e+07	2.11119e+07	36062-05-2	C17826	Shikimates and Phenylpropanoids	Diarylheptanoids	C21H26O6
M00065-POS	Lauric diethanolamide	3.94	288.253	274.4	1.09472e+07	1.05063e+07	9.99418e+06	120-40-1		Fatty acids	Fatty amides	C16H33NO3
M00426-NEG	Isovaleric acid	3.75	101.061	193.7	8.28089e+06	7.9806e+06	8.24784e+06	503-74-2	C08262	Fatty acids	Fatty Acids and Conjugates	C5H10O2
M00328-POS	(9-hydroxy-8,8-dimethyl-2-oxo-9,10-dihydropyrano[2,3-f]chromen-10-yl) (Z)-2-methylbut-2-enoate	3.83	327.122	256.9	1.08141e+07	1.02981e+07	1.06815e+07			Shikimates and Phenylpropanoids	Coumarins	C19H20O6
M00156-POS	Betaine aldehyde	3.9	102.091	1.8	1.08028e+07	1.5402e+07	5.52729e+06	7418-61-3	C00576			C5H12NO
M00613-POS	Terconazole	3.49	532.196	183	1.07838e+07	2.87987e+07	2.82371e+07	67915-31-5	C08080	Alkaloids		C26H31Cl2N5O3
M00080-NEG	10-[(2R,3R,4S,5S,6R)-3,4,5-trihydroxy-6-(hydroxymethyl)tetrahydropyran-2-yl]oxydeca-4,6-diynoic acid	3.94	341.124	171.3	8.04048e+06	9.53364e+06	8.24923e+06					C16H22O8
M00378-NEG	Mogroside I E1	3.8	619.422	261.8	7.85951e+06	8.48249e+06	8.78857e+06	88901-39-7		Terpenoids	Triterpenoids	C36H62O9
M00493-NEG	Pimelic acid	3.73	159.066	156.1	7.82749e+06	7.88384e+06	7.71621e+06	111-16-0	C02656	Fatty acids	Fatty Acids and Conjugates	C7H12O4
M00518-NEG	3-Methyladipic acid	3.71	159.066	156.1	7.82749e+06	7.88384e+06	7.71621e+06	422955		Fatty acids	Fatty Acids and Conjugates	C7H12O4
M00432-NEG	Oleic acid	3.75	281.249	354.2	7.38368e+06	6.84665e+06	7.04517e+06	112-80-1	C00712	Fatty acids	Fatty Acids and Conjugates	C18H34O2
M00433-NEG	trans-Vaccenic acid	3.75	281.249	354.2	7.38368e+06	6.84665e+06	7.04517e+06	693-72-1	C08367	Fatty acids	Fatty Acids and Conjugates	C18H34O2
M00569-NEG	Selisistat	3.66	247.061	263.1	7.19315e+06	7.06687e+06	6.77245e+06	49843-98-3		Alkaloids	Tryptophan alkaloids	C13H13ClN2O
M00216-NEG	Histidine	3.88	154.062	22.8	7.18291e+06	6.70612e+06	6.27244e+06	71-00-1	C00135	Amino acids and Peptides	Small peptides	C6H9N3O2
M00005-POS	Brevianamide F	3.99	284.139	186.9	1.06644e+07	1.04568e+07	1.02987e+07	38136-70-8	C20563	Amino acids and Peptides	Small peptides	C16H17N3O2
M00063-POS	LPC(18:1)	3.94	522.354	300.7	1.05569e+07	1.17486e+07	1.26872e+07	19420-56-5	C03916	Fatty acids	Glycerophospholipids	C26H52NO7P
M00606-NEG	1-[4-(5-allyl-2-hydroxy-phenoxy)phenyl]propan-1-one	3.56	281.122	312.4	6.81917e+06	1.07137e+07	6.57141e+06	155709-41-4		Shikimates and Phenylpropanoids	Lignans	C18H18O3
M00421-NEG	12(S)-HHTrE	3.76	279.196	292.4	6.59051e+06	6.76522e+06	4.08671e+06	54397-84-1	C20388	Fatty acids	Fatty Acids and Conjugates	C17H28O3
M00574-POS	Alfuzosin	3.65	390.212	198.4	1.04412e+07	1.1051e+07	1.1044e+07	81403-80-7	D07124	Alkaloids		C19H27N5O4
M00424-NEG	(4R,4aR,6R,7R,7aS)-4,7-dimethyl-6-[(2R,3R,4S,5S,6R)-3,4,5-trihydroxy-6-(hydroxymethyl)tetrahydropyran-2-yl]oxy-4,4a,5,6,7,7a-hexahydro-3H-cyclopenta[c]pyran-1-one	3.76	345.156	169.7	6.16739e+06	5.84005e+06	5.50539e+06	114076-56-1		Terpenoids	Monoterpenoids	C16H26O8
M00483-NEG	(4E,6E)-2,7-dimethyl-8-[(2R,3R,4S,5S,6R)-3,4,5-trihydroxy-6-(hydroxymethyl)tetrahydropyran-2-yl]oxy-octa-4,6-dienoic acid	3.73	345.156	169.7	6.16739e+06	5.84005e+06	5.50539e+06					C16H26O8
M00469-NEG	Cesternoside A	3.74	343.14	157.8	5.96688e+06	5.7757e+06	8.31414e+06	153120-71-9				C16H24O8
M00312-NEG	(2R,3S,4S,5R,6R)-2-[[(2R,3R,4R)-3,4-dihydroxy-4-(hydroxymethyl)oxolan-2-yl]oxymethyl]-6-[(1,7,7-trimethyl-2-bicyclo[2.2.1]heptanyl)oxy]oxane-3,4,5-triol	3.84	447.223	212.9	5.85386e+06	6.36827e+06	6.38992e+06			Terpenoids	Monoterpenoids	C21H36O10
M00608-NEG	Hydroxychloroquine	3.56	334.166	189.7	5.79513e+06	5.44462e+06	5.52783e+06	118-42-3	C07043	Alkaloids		C18H26ClN3O
M00457-NEG	5-(4-carboxy-3-methyl-butyl)-1,4a-dimethyl-6-methylene-decalin-1-carboxylic acid	3.74	335.223	302.4	5.46878e+06	5.52353e+06	5.52274e+06			Terpenoids	Diterpenoids	C20H32O4
M00084-POS	PC(16:0/20:4)	3.93	782.568	336.3	1.02312e+07	2.56648e+07	2.87781e+07	35418-58-7		Fatty acids	Glycerophospholipids	C44H80NO8P
M00458-NEG	14-hydroxy-14-(hydroxymethyl)-5,9-dimethyl-tetracyclo[11.2.1.01,10.04,9]hexadecane-5-carboxylic acid	3.74	335.223	302.4	5.46878e+06	5.52353e+06	5.52274e+06			Terpenoids	Diterpenoids	C20H32O4
M00293-NEG	(3R,4R)-4-[(4-hydroxy-3-methoxy-phenyl)methyl]-3-[[3-methoxy-4-[(2S,3R,4S,5S,6R)-3,4,5-trihydroxy-6-(hydroxymethyl)tetrahydropyran-2-yl]oxy-phenyl]methyl]tetrahydrofuran-2-one	3.85	519.188	180.7	5.40508e+06	5.75659e+06	5.28459e+06	23202-85-9		Shikimates and Phenylpropanoids	Lignans	C26H32O11
M00139-POS	4-Aminobenzoic acid	3.91	138.055	61	1.01025e+07	9.97523e+06	1.11123e+07	150-13-0	C00568	Shikimates and Phenylpropanoids	Phenolic acids (C6-C1)	C7H7NO2
M00479-POS	3-Pyridylacetic acid	3.73	138.055	61	1.01025e+07	9.97523e+06	1.11123e+07	501-81-5		Alkaloids	Nicotinic acid alkaloids	C7H7NO2
M00480-POS	Trigonelline	3.73	138.055	61	1.01025e+07	9.97523e+06	1.11123e+07	535-83-1	C01004	Alkaloids	Nicotinic acid alkaloids	C7H7NO2
M00405-NEG	Butanoic acid	3.78	87.0451	118.7	5.33976e+06	6.12645e+06	5.56114e+06	107-92-6	C00246	Fatty acids	Fatty Acids and Conjugates	C4H8O2
M00053-NEG	3-Methyl-2-oxovaleric acid	3.95	129.056	100.1	5.30344e+06	4.05252e+06	4.36347e+06	1460-34-0	C03465	Fatty acids	Fatty Acids and Conjugates	C6H10O3
M00300-NEG	Ketoleucine	3.84	129.056	100.1	5.30344e+06	4.05252e+06	4.36347e+06	816-66-0	C00233	Fatty acids	Fatty Acids and Conjugates	C6H10O3
M00526-NEG	Paederosidic acid	3.71	463.089	188	5.19828e+06	5.37618e+06	5.39998e+06	18842-98-3		Terpenoids	Monoterpenoids	C18H24O12S
M00573-POS	6-[(2R)-2,3-dihydroxy-3-methyl-butyl]-7-hydroxy-chromen-2-one	3.65	247.094	202.9	3.07789e+08	3.01507e+08	3.00803e+08	20516-23-8		Shikimates and Phenylpropanoids	Coumarins	C14H16O5
M00461-NEG	(E)-8-hydroxy-2,6-dimethyl-oct-2-enoic acid	3.74	185.118	262.9	4.80514e+06	6.98656e+06	7.34398e+06			Fatty acids	Fatty Acids and Conjugates	C10H18O3
M00462-NEG	Royal jelly acid	3.74	185.118	262.9	4.80514e+06	6.98656e+06	7.34398e+06	14113-05-4		Fatty acids	Fatty Acids and Conjugates	C10H18O3
M00141-NEG	(2Z,6E,10E)-12-hydroxy-6,10-dimethyl-2-(4-methylpent-3-enyl)dodeca-2,6,10-trienoic acid	3.91	319.228	292.6	4.53206e+06	4.57906e+06	4.80768e+06	97208-66-7		Terpenoids	Diterpenoids	C20H32O3
M00127-NEG	(2E,4E)-5-[1-hydroxy-2,6-dimethyl-4-oxo-6-[[(2R,3R,4S,5S,6R)-3,4,5-trihydroxy-6-(hydroxymethyl)tetrahydropyran-2-yl]oxymethyl]cyclohex-2-en-1-yl]-3-methyl-penta-2,4-dienoic acid	3.92	441.177	179.8	4.3731e+06	4.75572e+06	4.9134e+06	711029-32-2		Terpenoids	Apocarotenoids	C21H30O10
M00434-NEG	(2R,2'R,4'aS,6'R)-2',4-dihydroxy-7-(2-hydroxyethyl)-1',1',4'a,6'-tetramethyl-spiro[3,8-dihydrofuro[2,3-e]isoindole-2,5'-decalin]-6-one	3.75	428.244	307.8	4.27981e+06	4.21052e+06	4.34297e+06	149598-71-0		Terpenoids	Sesquiterpenoids	C25H35NO5
M00159-NEG	all-trans-5,6-Epoxyretinoic acid	3.9	315.196	297.1	4.22832e+06	4.21456e+06	3.69958e+06	13100-69-1	C16680	Terpenoids	Apocarotenoids	C20H28O3
M00354-NEG	9-hydroxy-7-isopropyl-1,4a-dimethyl-2,3,4,9,10,10a-hexahydrophenanthrene-1-carboxylic acid	3.81	315.196	297.1	4.22832e+06	4.21456e+06	3.69958e+06			Terpenoids	Diterpenoids	C20H28O3
M00330-POS	Adenine	3.83	136.061	32.8	4.93771e+07	1.01667e+08	1.06986e+08	73-24-5	C00147	Alkaloids	Pseudoalkaloids	C5H5N5
M00056-NEG	Mandelic acid	3.95	151.04	74.5	4.17702e+06	4.5706e+06	4.17955e+06	611-71-2	C01983	Shikimates and Phenylpropanoids	Phenylpropanoids (C6-C3)	C8H8O3
M00522-POS	2',4',6'-Trihydroxyacetophenone	3.71	169.049	135.6	4.07246e+07	3.64004e+07	3.38788e+07	480-66-0	C21895	Polyketides	Phloroglucinols	C8H8O4
M00138-POS	6-hydroxy-4-methyl-chromen-2-one	3.91	177.054	184.4	3.0773e+07	3.1925e+07	3.9784e+07	2373-31-1		Shikimates and Phenylpropanoids	Coumarins	C10H8O3
M00477-POS	4-methoxychromen-2-one	3.73	177.054	184.4	3.0773e+07	3.1925e+07	3.9784e+07	20280-81-3		Shikimates and Phenylpropanoids	Coumarins	C10H8O3
M00478-POS	4-hydroxy-6-methyl-chromen-2-one	3.73	177.054	184.4	3.0773e+07	3.1925e+07	3.9784e+07	13252-83-0		Shikimates and Phenylpropanoids	Coumarins	C10H8O3
M00495-NEG	4-Hydroxyphenylacetic acid	3.72	151.04	74.5	4.17702e+06	4.5706e+06	4.17955e+06	156-38-7	C00642	Shikimates and Phenylpropanoids	Phenolic acids (C6-C1)	C8H8O3
M00376-POS	PC(16:0/18:1(9Z))	3.8	742.567	324.7	1.90999e+07	1.8192e+07	1.62958e+07		C13875	Fatty acids	Glycerophospholipids	C42H82NO8P
M00071-NEG	7-[(E)-3-methyl-5-[(1R,2R,4R)-1,3,3-trimethyl-7-oxabicyclo[2.2.1]heptan-2-yl]pent-2-enoxy]chromen-2-one	3.94	381.207	270.5	4.16933e+06	3.97097e+06	3.84622e+06	512-17-4		Shikimates and Phenylpropanoids	Coumarins	C24H30O4
M00528-NEG	5-[(10R,13R,14S,17R)-14-hydroxy-10,13-dimethyl-3-oxo-2,6,7,8,9,11,12,15,16,17-decahydro-1H-cyclopenta[a]phenanthren-17-yl]pyran-2-one	3.7	381.207	270.5	4.16933e+06	3.97097e+06	3.84622e+06	465-22-5		Terpenoids	Steroids	C24H30O4
M00561-NEG	16-hydroxy-8-isobutyl-1,5,6-trimethyl-19-oxa-9-azapentacyclo[13.3.1.02,14.03,11.07,11]nonadec-4-ene-10,12-dione	3.68	400.249	313.2	3.97572e+06	3.65833e+06	3.02778e+06			Alkaloids	Pseudoalkaloids	C24H35NO4
M00491-NEG	1-hydroxy-3-oxo-dodecane-1-sulfonic acid	3.73	279.124	266.9	3.94608e+06	4.85131e+06	4.59989e+06	83766-73-8		Fatty acids	Fatty acyls	C12H24O5S
M00047-NEG	3-Hydroxylauric acid	3.95	215.165	273.5	3.69745e+06	3.82634e+06	3.75593e+06	45162-48-9		Fatty acids	Fatty Acids and Conjugates	C12H24O3
M00095-NEG	3-(3,4-dihydroxyphenyl)-5,7-dihydroxy-6,8-bis(3-methylbut-2-enyl)chromone	3.93	421.166	282.2	2.85517e+06	2.90334e+06	3.00771e+06	66777-70-6		Shikimates and Phenylpropanoids	Isoflavonoids	C25H26O6
